# Supplementary material for: Further revision of the genus Megalopsalis (Opiliones, Neopilionidae), with the description of seven new species
Source: Zookeys. 2013 Sep 3;(328):59–117. doi: 10.3897/zookeys.328.5439 (PMC3800822; doi:10.3897/zookeys.328.5439)
Supplement: XML Treatment for Megalopsalis [file zookeys.328.5439-treatment1.xml]

<!DOCTYPE tp:taxon-treatment
  PUBLIC "-//TaxonX//DTD Taxonomic Treatment Publishing DTD v0 20100105//EN" "tax-treatment-NSO.dtd">
<tp:taxon-treatment xmlns:tp="http://www.plazi.org/taxpub"><tp:treatment-meta><mixed-citation publication-type="journal"><person-group><name><surname>Taylor</surname><given-names>Christopher K.</given-names></name></person-group><article-title>Further revision of the genus <italic>Megalopsalis</italic> (Opiliones, Neopilionidae), with the description  of seven new species</article-title><source>Zookeys</source><day>3</day><month>9</month><year>2013</year><volume>2013</volume><issue>328</issue><fpage>59</fpage><lpage>117</lpage><pub-id pub-id-type="doi">10.3897/zookeys.328.5439</pub-id></mixed-citation></tp:treatment-meta><tp:nomenclature><tp:taxon-name>
                        <tp:taxon-name-part taxon-name-part-type="genus">Megalopsalis</tp:taxon-name-part>
                        <object-id xmlns:xlink="http://www.w3.org/1999/xlink" xlink:type="simple">http://species-id.net/wiki/Megalopsalis</object-id>
                    </tp:taxon-name><tp:taxon-authority>Roewer, 1923</tp:taxon-authority><tp:nomenclature-citation-list><tp:nomenclature-citation><tp:taxon-name>Macropsalis</tp:taxon-name><comment> Sørensen, 1886: 54–55 <italic>non</italic> Sclater 1866 – <xref ref-type="bibr" rid="B21">Pocock 1903</xref>: 398; <xref ref-type="bibr" rid="B14">Hogg 1910</xref>: 277; <xref ref-type="bibr" rid="B22">Roewer 1911</xref>: 102, <xref ref-type="bibr" rid="B23">1912</xref>: 278.</comment></tp:nomenclature-citation><tp:nomenclature-citation><tp:taxon-name>Megalopsalis</tp:taxon-name><comment> Roewer, 1923: 866 (replacement name for <italic><tp:taxon-name>Macropsalis</tp:taxon-name></italic> Sørensen) – <xref ref-type="bibr" rid="B3">Forster 1944</xref>: 184–185 (referring to material of <italic><tp:taxon-name>Forsteropsalis</tp:taxon-name></italic> Taylor, 2011); <xref ref-type="bibr" rid="B1">Crawford 1992</xref>: 28, 29; <xref ref-type="bibr" rid="B34">Taylor 2011</xref>: 31.</comment></tp:nomenclature-citation><tp:nomenclature-citation><tp:taxon-name>Spinicrus</tp:taxon-name><comment> Forster, 1949: 63 syn. n.; <xref ref-type="bibr" rid="B13">Hickman 1957</xref>: 73; <xref ref-type="bibr" rid="B1">Crawford 1992</xref>: 43.</comment></tp:nomenclature-citation><tp:nomenclature-citation><tp:taxon-name>Hypomegalopsalis</tp:taxon-name><comment> Taylor, 2011: 45 syn. n.</comment></tp:nomenclature-citation></tp:nomenclature-citation-list></tp:nomenclature><tp:treatment-sec sec-type="Type species"><title>Type species.</title><p><italic><tp:taxon-name>Macropsalis serritarsus</tp:taxon-name></italic> Sørensen, 1886 by monotypy.</p></tp:treatment-sec><tp:treatment-sec sec-type="Other included species"><title>Other included species.</title><p><italic><tp:taxon-name>Megalopsalis serritarsus</tp:taxon-name></italic>-species group: <italic><tp:taxon-name>Megalopsalis epizephyros</tp:taxon-name></italic> Taylor, 2011, <italic><tp:taxon-name>Megalopsalis eremiotis</tp:taxon-name></italic> Taylor, 2011, <italic><tp:taxon-name>Megalopsalis hoggi</tp:taxon-name></italic> Pocock, 1903, <italic><tp:taxon-name>Megalopsalis pilliga</tp:taxon-name></italic> Taylor, 2011.</p><p><italic><tp:taxon-name>Megalopsalis leptekes</tp:taxon-name></italic>-species group: <italic><tp:taxon-name>Megalopsalis leptekes</tp:taxon-name></italic>, 2011, <italic><tp:taxon-name>Megalopsalis tanisphyros</tp:taxon-name></italic> (Taylor, 2011), comb. n. (=<italic><tp:taxon-name>Hypomegalopsalis tanisphyros</tp:taxon-name></italic>).</p><p><italic><tp:taxon-name>Megalopsalis minima</tp:taxon-name></italic>-species group: <italic><tp:taxon-name>Megalopsalis minima</tp:taxon-name></italic> (Kauri, 1954), comb. n. (=<italic><tp:taxon-name>Spinicrus minimum</tp:taxon-name></italic>), <italic><tp:taxon-name>Megalopsalis porongorupensis</tp:taxon-name></italic> (Kauri, 1954), comb. n. (=<italic><tp:taxon-name>Spinicrus porongorupense</tp:taxon-name></italic>), <italic><tp:taxon-name>Megalopsalis suffugiens</tp:taxon-name></italic> sp. n., <italic><tp:taxon-name>Megalopsalis walpolensis</tp:taxon-name></italic> sp. n..</p><p>Species not placed in species groups: <italic><tp:taxon-name>Megalopsalis atrocidiana</tp:taxon-name></italic> sp. n., <italic><tp:taxon-name>Megalopsalis caeruleomontium</tp:taxon-name></italic> sp. n., <italic><tp:taxon-name>Megalopsalis coronata</tp:taxon-name></italic> sp. n., <italic><tp:taxon-name>Megalopsalis puerilis</tp:taxon-name></italic> sp. n., <italic><tp:taxon-name>Megalopsalis stewarti</tp:taxon-name></italic> (Forster, 1949), comb. n. (=<italic><tp:taxon-name>Spinicrus stewarti</tp:taxon-name></italic>), <italic><tp:taxon-name>Megalopsalis sublucens</tp:taxon-name></italic> sp. n., <italic><tp:taxon-name>Megalopsalis tasmanica</tp:taxon-name></italic> (Hogg, 1910), comb. n. (=<italic><tp:taxon-name>Pantopsalis tasmanica</tp:taxon-name></italic>), <italic><tp:taxon-name>Megalopsalis thryptica</tp:taxon-name></italic> (Hickman, 1957), comb. n. (=<italic><tp:taxon-name>Spinicrus thrypticum</tp:taxon-name></italic>).</p></tp:treatment-sec><tp:treatment-sec sec-type="Diagnosis"><title>Diagnosis.</title><p><italic><tp:taxon-name>Megalopsalis</tp:taxon-name></italic> can be distinguished from all other genera of <tp:taxon-name>Enantiobuninae</tp:taxon-name> by its male genital morphology, with the glans being relatively short, broad, distally flattened, and more or less subtriangular in ventral view (e.g. <xref ref-type="fig" rid="F3">Fig. 3d</xref>). It can be further distinguished from <italic><tp:taxon-name>Monoscutum</tp:taxon-name></italic>, <italic><tp:taxon-name>Acihasta</tp:taxon-name></italic>, <italic><tp:taxon-name>Templar</tp:taxon-name></italic> and <italic><tp:taxon-name>Australiscutum</tp:taxon-name></italic> by having the legs relatively long and thin, and the dorsum of the opisthosoma weakly sclerotised and unarmed (except <italic><tp:taxon-name>Megalopsalis atrocidiana</tp:taxon-name></italic>; <xref ref-type="bibr" rid="B4">Forster 1948</xref>; <xref ref-type="bibr" rid="B31">Taylor 2008a</xref>, <xref ref-type="bibr" rid="B33">2009</xref>). <italic><tp:taxon-name>Pantopsalis</tp:taxon-name></italic>, <italic><tp:taxon-name>Forsteropsalis</tp:taxon-name></italic>, <italic><tp:taxon-name>Neopantopsalis</tp:taxon-name></italic> and <italic><tp:taxon-name>Mangatangi</tp:taxon-name></italic> differ from all <italic><tp:taxon-name>Megalopsalis</tp:taxon-name></italic> species except <italic><tp:taxon-name>Megalopsalis caeruleomontium</tp:taxon-name></italic> by the presence of setae on the mobile finger of the chelicera (<xref ref-type="bibr" rid="B35">Taylor 2013</xref>: figs 1d, 2c). <italic><tp:taxon-name>Tercentenarium</tp:taxon-name></italic> has males with a distinct frontodistal bulge on the chelicerae (<xref ref-type="bibr" rid="B32">Taylor 2008b</xref>: fig. 3), and females with a ‘keyhole’-like emargination at the front of the genital operculum (<xref ref-type="bibr" rid="B32">Taylor 2008b</xref>: fig. 10).</p></tp:treatment-sec><tp:treatment-sec sec-type="Description"><title>Description.</title><p>Ozopores usually large, oblong (small, round in <!--PageBreak--><italic><tp:taxon-name>Megalopsalis nigricans</tp:taxon-name></italic>). Dorsum of opisthosoma unarmed (except with transverse rows of spines in <italic><tp:taxon-name>Megalopsalis atrocidiana</tp:taxon-name></italic>). Chelicera segment II denticulate or not; mobile finger usually closing tightly against finger of segment II, fingers bowed apart in larger males of <italic><tp:taxon-name>Megalopsalis caeruleomontium</tp:taxon-name></italic>. Pedipalp usually with patella shorter than tibia (slightly longer in <italic><tp:taxon-name>Megalopsalis nigricans</tp:taxon-name></italic>); apophysis present or absent on patella; claw with ventral tooth-row. Glans relatively short, broad, more or less subtriangular in ventral view, proximal section usually somewhat inflated dorsally (except in <italic><tp:taxon-name>Megalopsalis nigricans</tp:taxon-name></italic>); distal section more or less dorsoventrally flattened. Spiracle with reticulate or partially reticulate covering spines (reduced or absent in <italic><tp:taxon-name>Megalopsalis minima</tp:taxon-name></italic>-species group); lace tubercles present or absent.</p></tp:treatment-sec><tp:treatment-sec sec-type="Distribution"><title>Distribution</title><p>(<xref ref-type="fig" rid="F1">Figs 1</xref>, <xref ref-type="fig" rid="F7">7</xref>). Southern and eastern Australia.</p><fig id="F1" position="float" orientation="portrait"><label>Figure 1.</label><caption><p>Locality map for <italic><tp:taxon-name>Megalopsalis minima</tp:taxon-name></italic> species-group in southern Western Australia: open square = <italic><tp:taxon-name>Megalopsalis minima</tp:taxon-name></italic>; solid circle = <italic><tp:taxon-name>Megalopsalis porongorupensis</tp:taxon-name></italic>; circle with dot = <italic><tp:taxon-name>Megalopsalis walpolensis</tp:taxon-name></italic>; solid triangle = <italic><tp:taxon-name>Megalopsalis suffugiens</tp:taxon-name></italic>.</p></caption><graphic xmlns:xlink="http://www.w3.org/1999/xlink" xlink:href="ZooKeys-328-059-g001.jpg" position="float" orientation="portrait" xlink:type="simple"/></fig></tp:treatment-sec><tp:treatment-sec sec-type="Comments"><title>Comments.</title><p>The genus <italic><tp:taxon-name>Spinicrus</tp:taxon-name></italic> as previously defined (<xref ref-type="bibr" rid="B5">Forster 1949</xref>) is likely to be non-monophyletic with regard to both <italic><tp:taxon-name>Megalopsalis</tp:taxon-name></italic> and <italic><tp:taxon-name>Hypomegalopsalis</tp:taxon-name></italic>, and lacks clear synapomorphies (see phylogenetic analysis below). In contrast, the clade uniting these three genera is characterised by a distinct penis morphology, and they are hence united into a single genus <italic><tp:taxon-name>Megalopsalis</tp:taxon-name></italic>. The species groups listed above are clades that were consistently recovered in the phylogenetic analysis under varying analytical conditions; those species not placed in groups did not form consistent subgeneric clades across all analyses. Members of the <italic><tp:taxon-name>Megalopsalis serritarsus</tp:taxon-name></italic>- and <italic><tp:taxon-name>Megalopsalis leptekes</tp:taxon-name></italic>-groups were described by <xref ref-type="bibr" rid="B34">Taylor (2011)</xref>.</p><!--PageBreak--><p><italic><tp:taxon-name>Megalopsalis tasmanica</tp:taxon-name></italic> and <italic><tp:taxon-name>Megalopsalis thryptica</tp:taxon-name></italic> were described in detail by <xref ref-type="bibr" rid="B13">Hickman (1957)</xref>, and so are not redescribed here. Both sexes of <italic><tp:taxon-name>Megalopsalis tasmanica</tp:taxon-name></italic> can be distinguished from other <tp:taxon-name>Neopilionidae</tp:taxon-name> by their distinctive elongate opisthosoma as illustrated by <xref ref-type="bibr" rid="B13">Hickman (1957</xref>: fig. 29); this distinction is even more pronounced in the female. See below under <italic><tp:taxon-name>Megalopsalis stewarti</tp:taxon-name></italic> for discussion of the distinction between this species and <italic><tp:taxon-name>Megalopsalis thryptica</tp:taxon-name></italic>.</p></tp:treatment-sec><tp:treatment-sec sec-type="Key to males of species of Megalopsalis"><title>Key to males of species of <italic><tp:taxon-name>Megalopsalis</tp:taxon-name></italic></title><table-wrap content-type="key" position="anchor" orientation="portrait"><table><tbody><tr><td rowspan="1" colspan="1">1</td><td rowspan="1" colspan="1">Patella of pedipalp with elongate prodistal apophysis</td><td rowspan="1" colspan="1">2</td></tr><tr><td rowspan="1" colspan="1">–</td><td rowspan="1" colspan="1">Patella of pedipalp without apophysis</td><td rowspan="1" colspan="1">8</td></tr><tr><td rowspan="1" colspan="1">2</td><td rowspan="1" colspan="1">Distitarsi III and IV inflated proximally, with ventral rows of brush-like bristles</td><td rowspan="1" colspan="1">3</td></tr><tr><td rowspan="1" colspan="1">–</td><td rowspan="1" colspan="1">Distitarsi III and IV not inflated proximally, without ventral brush-like bristles</td><td rowspan="1" colspan="1">7</td></tr><tr><td rowspan="1" colspan="1">3</td><td rowspan="1" colspan="1">Distitarsus II with ventral swellings on pseudosegments</td><td rowspan="1" colspan="1">4</td></tr><tr><td rowspan="1" colspan="1">–</td><td rowspan="1" colspan="1">Distitarsus II with pseudosegments cylindrical</td><td rowspan="1" colspan="1"><italic><tp:taxon-name>Megalopsalis hoggi</tp:taxon-name></italic></td></tr><tr><td rowspan="1" colspan="1">4</td><td rowspan="1" colspan="1">Femur II with ventral spines</td><td rowspan="1" colspan="1">5</td></tr><tr><td rowspan="1" colspan="1">–</td><td rowspan="1" colspan="1">Femur II unarmed</td><td rowspan="1" colspan="1"><italic><tp:taxon-name>Megalopsalis pilliga</tp:taxon-name></italic></td></tr><tr><td rowspan="1" colspan="1">5</td><td rowspan="1" colspan="1">Pedipalpal femur with dorsal spines</td><td rowspan="1" colspan="1"><italic><tp:taxon-name>Megalopsalis epizephyros</tp:taxon-name></italic></td></tr><tr><td rowspan="1" colspan="1">–</td><td rowspan="1" colspan="1">Pedipalpal femur unarmed or with ventral spines only</td><td rowspan="1" colspan="1">6</td></tr><tr><td rowspan="1" colspan="1">6</td><td rowspan="1" colspan="1">Spiracle spines relatively robust, lace tubercles short and forming more extensive field; pedipalpal femur never spinose (New South Wales)</td><td rowspan="1" colspan="1"><italic><tp:taxon-name>Megalopsalis serritarsus</tp:taxon-name></italic></td></tr><tr><td rowspan="1" colspan="1">–</td><td rowspan="1" colspan="1">Spiracle spines more slender, lace tubercles more elongate but less extensive; pedipalpal femur may have ventral spines (Victoria, South Australia)</td><td rowspan="1" colspan="1"><italic><tp:taxon-name>Megalopsalis eremiotis</tp:taxon-name></italic></td></tr><tr><td rowspan="1" colspan="1">7</td><td rowspan="1" colspan="1">Pedipalpal femur with dorsal and ventral spine rows</td><td rowspan="1" colspan="1"><italic><tp:taxon-name>Megalopsalis leptekes</tp:taxon-name></italic></td></tr><tr><td rowspan="1" colspan="1">–</td><td rowspan="1" colspan="1">Pedipalpal femur unarmed</td><td rowspan="1" colspan="1"><italic><tp:taxon-name>Megalopsalis tanisphyros</tp:taxon-name></italic></td></tr><tr><td rowspan="1" colspan="1">8</td><td rowspan="1" colspan="1">Dorsum of opisthosoma with transverse rows of spines raised on mounds</td><td rowspan="1" colspan="1"><italic><tp:taxon-name>Megalopsalis atrocidiana</tp:taxon-name></italic></td></tr><tr><td rowspan="1" colspan="1">–</td><td rowspan="1" colspan="1">Dorsum of opisthosoma unarmed</td><td rowspan="1" colspan="1">9</td></tr><tr><td rowspan="1" colspan="1">9</td><td rowspan="1" colspan="1">Ozopore openings very small, circular, not raised on lateral lobes; pedipalpal femur relatively long, more than 1.5× length of prosoma</td><td rowspan="1" colspan="1"><italic><tp:taxon-name>Megalopsalis nigricans</tp:taxon-name></italic></td></tr><tr><td rowspan="1" colspan="1">–</td><td rowspan="1" colspan="1">Ozopore openings oblong, raised on lateral lobes; pedipalpal femur shorter than or subequal to prosoma</td><td rowspan="1" colspan="1">10</td></tr><tr><td rowspan="1" colspan="1">10</td><td rowspan="1" colspan="1">Mobile finger of chelicera with ring of setae near central tooth</td><td rowspan="1" colspan="1"><italic><tp:taxon-name>Megalopsalis caeruleomontium</tp:taxon-name></italic></td></tr><tr><td rowspan="1" colspan="1">–</td><td rowspan="1" colspan="1">Mobile finger of chelicera without setae</td><td rowspan="1" colspan="1">11</td></tr><tr><td rowspan="1" colspan="1">11</td><td rowspan="1" colspan="1">Distitarsi III and IV with ventral rows of brush-like bristles</td><td rowspan="1" colspan="1">12</td></tr><tr><td rowspan="1" colspan="1">–</td><td rowspan="1" colspan="1">Distitarsi III and IV without ventral brush-like bristles</td><td rowspan="1" colspan="1">15</td></tr><tr><td rowspan="1" colspan="1">12</td><td rowspan="1" colspan="1">Opisthosoma distinctly elongate, about 1.5× as long as wide</td><td rowspan="1" colspan="1"><italic><tp:taxon-name>Megalopsalis tasmanica</tp:taxon-name></italic></td></tr><tr><td rowspan="1" colspan="1">–</td><td rowspan="1" colspan="1">Opisthosoma not elongate, not much longer than wide</td><td rowspan="1" colspan="1">13</td></tr><tr><td rowspan="1" colspan="1">13</td><td rowspan="1" colspan="1">Dorsum of prosoma entirely unarmed</td><td rowspan="1" colspan="1"><italic><tp:taxon-name>Megalopsalis sublucens</tp:taxon-name></italic></td></tr><tr><td rowspan="1" colspan="1"><!--PageBreak-->–</td><td rowspan="1" colspan="1">Dorsum of prosoma strongly denticulate</td><td rowspan="1" colspan="1">14</td></tr><tr><td rowspan="1" colspan="1">14</td><td rowspan="1" colspan="1">Distitarsus IV inflated proximally</td><td rowspan="1" colspan="1"><italic><tp:taxon-name>Megalopsalis thryptica</tp:taxon-name></italic></td></tr><tr><td rowspan="1" colspan="1">–</td><td rowspan="1" colspan="1">Distitarsus IV evenly cylindrical</td><td rowspan="1" colspan="1"><italic><tp:taxon-name>Megalopsalis stewarti</tp:taxon-name></italic></td></tr><tr><td rowspan="1" colspan="1">15</td><td rowspan="1" colspan="1">Segment II of chelicera denticulate; spiracle with covering spines absent (Western Australia)</td><td rowspan="1" colspan="1">16</td></tr><tr><td rowspan="1" colspan="1">–</td><td rowspan="1" colspan="1">Segment II of chelicera unarmed; covering spines present over spiracle (eastern Australia)</td><td rowspan="1" colspan="1">19</td></tr><tr><td rowspan="1" colspan="1">16</td><td rowspan="1" colspan="1">Dorsum of prosoma strongly denticulate</td><td rowspan="1" colspan="1"><italic><tp:taxon-name>Megalopsalis minima</tp:taxon-name></italic></td></tr><tr><td rowspan="1" colspan="1">–</td><td rowspan="1" colspan="1">Dorsum of prosoma unarmed or with very few denticles</td><td rowspan="1" colspan="1">17</td></tr><tr><td rowspan="1" colspan="1">17</td><td rowspan="1" colspan="1">Legs unarmed or with sparse, relatively long and slender spines; body silvery</td><td rowspan="1" colspan="1"><italic><tp:taxon-name>Megalopsalis suffugiens</tp:taxon-name></italic></td></tr><tr><td rowspan="1" colspan="1">–</td><td rowspan="1" colspan="1">Legs with numerous small denticles; opisthosoma with dark transverse stripes</td><td rowspan="1" colspan="1">18</td></tr><tr><td rowspan="1" colspan="1">18</td><td rowspan="1" colspan="1">Pedipalp with numerous denticles on femur and patella</td><td rowspan="1" colspan="1"><italic><tp:taxon-name>Megalopsalis porongorupensis</tp:taxon-name></italic></td></tr><tr><td rowspan="1" colspan="1">–</td><td rowspan="1" colspan="1">Pedipalp unarmed</td><td rowspan="1" colspan="1"><italic><tp:taxon-name>Megalopsalis walpolensis</tp:taxon-name></italic></td></tr><tr><td rowspan="1" colspan="1">19</td><td rowspan="1" colspan="1">Ocularium spinose</td><td rowspan="1" colspan="1"><italic><tp:taxon-name>Megalopsalis coronata</tp:taxon-name></italic></td></tr><tr><td rowspan="1" colspan="1">–</td><td rowspan="1" colspan="1">Ocularium unarmed</td><td rowspan="1" colspan="1"><italic><tp:taxon-name>Megalopsalis puerilis</tp:taxon-name></italic></td></tr></tbody></table></table-wrap></tp:treatment-sec><tp:treatment-sec><!--Section generated to contain objects referenced in tp:taxon-treatment.--><fig id="F3" position="float" orientation="portrait"><label>Figure 3.</label><caption><p><italic><tp:taxon-name>Megalopsalis minima</tp:taxon-name></italic>, major male (all WAM T72169): <bold>a</bold> body, dorsal view <bold>b</bold> body, lateral view <bold>c</bold> right cheliceral fingers, frontal view <bold>d</bold> glans, ventral view <bold>e</bold> glans, right lateral view.</p></caption><graphic xmlns:xlink="http://www.w3.org/1999/xlink" xlink:href="ZooKeys-328-059-g003.jpg" position="float" orientation="portrait" xlink:type="simple"/></fig><fig id="F7" position="float" orientation="portrait"><label>Figure 7.</label><caption><p>Locality map for <italic><tp:taxon-name>Megalopsalis</tp:taxon-name></italic> species (excluding <italic><tp:taxon-name>Megalopsalis serritarsus</tp:taxon-name></italic>-group) in eastern Australia: grey shading = <italic><tp:taxon-name>Megalopsalis tasmanica</tp:taxon-name></italic> and <italic><tp:taxon-name>Megalopsalis nigricans</tp:taxon-name></italic>; circle with dot = <italic><tp:taxon-name>Megalopsalis sublucens</tp:taxon-name></italic>; solid square = <italic><tp:taxon-name>Megalopsalis thryptica</tp:taxon-name></italic>; solid circle = <italic><tp:taxon-name>Megalopsalis stewarti</tp:taxon-name></italic>; solid star = <italic><tp:taxon-name>Megalopsalis caeruleomontium</tp:taxon-name></italic>; square with dot = <italic><tp:taxon-name>Megalopsalis coronata</tp:taxon-name></italic>, triangle with dot = <italic><tp:taxon-name>Megalopsalis puerilis</tp:taxon-name></italic>, solid triangle = <italic><tp:taxon-name>Megalopsalis atrocidiana</tp:taxon-name></italic>.</p></caption><graphic xmlns:xlink="http://www.w3.org/1999/xlink" xlink:href="ZooKeys-328-059-g007.jpg" position="float" orientation="portrait" xlink:type="simple"/></fig></tp:treatment-sec><ref-list><ref id="B21"><mixed-citation xmlns:xlink="http://www.w3.org/1999/xlink" xlink:type="simple"><person-group><name name-style="western"><surname>Pocock</surname><given-names>RI</given-names></name></person-group> (<year>1903</year>) <article-title>On some new harvest-spiders of the order Opiliones from the southern continents.</article-title><source>Proceedings of the Zoological Society of London</source><volume>1902</volume>(<issue>2</issue>): <fpage>392</fpage>-<lpage>413</lpage>.</mixed-citation></ref><ref id="B14"><mixed-citation xmlns:xlink="http://www.w3.org/1999/xlink" xlink:type="simple"><person-group><name name-style="western"><surname>Hogg</surname><given-names>HR</given-names></name></person-group> (<year>1910</year>) <article-title>Some New Zealand and Tasmanian Arachnidae.</article-title><source>Transactions and Proceedings of the New Zealand Institute</source><volume>42</volume>: <fpage>273</fpage>-<lpage>283</lpage>.</mixed-citation></ref><ref id="B22"><mixed-citation xmlns:xlink="http://www.w3.org/1999/xlink" xlink:type="simple"><person-group><name name-style="western"><surname>Roewer</surname><given-names>CF</given-names></name></person-group> (<year>1911</year>) <article-title>Übersicht der Genera der Subfamilie der Phalangiini der Opiliones Palpatores nebst Beschreibung einiger neuer Gattungen und Arten.</article-title><source>Archiv für Naturgeschichte</source>, part I <volume>77</volume> (suppl. <supplement>2</supplement>): <fpage>1</fpage>–<lpage>106</lpage>, pl. 1–3.</mixed-citation></ref><ref id="B23"><mixed-citation xmlns:xlink="http://www.w3.org/1999/xlink" xlink:type="simple"><person-group><name name-style="western"><surname>Roewer</surname><given-names>CF</given-names></name></person-group> (<year>1912</year>) <article-title>Revision der Opiliones Palpatores (=Opiliones Plagiostethi). II. Teil: Familie der Phalangiidae. (Subfamilien: Sclerosomini, Oligolophini, Phalangiini).</article-title><source>Abhandlungen aus dem Gebiete der Naturwissenschaften, herausgegeben von Naturwissenschaftlichen Verein in Hamburg</source><volume>20</volume>(<issue>1</issue>): <fpage>1</fpage>–<lpage>295</lpage>, pl. 1–4.</mixed-citation></ref><ref id="B3"><mixed-citation xmlns:xlink="http://www.w3.org/1999/xlink" xlink:type="simple"><person-group><name name-style="western"><surname>Forster</surname><given-names>RR</given-names></name></person-group> (<year>1944</year>) <article-title>The genus <italic>Megalopsalis</italic> Roewer in New Zealand with keys to the New Zealand genera of Opiliones.</article-title><source>Records of the Dominion Museum</source><volume>1</volume>(<issue>1</issue>): <fpage>183</fpage>-<lpage>192</lpage>.</mixed-citation></ref><ref id="B1"><mixed-citation xmlns:xlink="http://www.w3.org/1999/xlink" xlink:type="simple"><person-group><name name-style="western"><surname>Crawford</surname><given-names>RL</given-names></name></person-group> (<year>1992</year>) <article-title>Catalogue of the genera and type species of the harvestman superfamily Phalangioidea (Arachnida).</article-title><source>Burke Museum Contributions in Anthropology and Natural History</source><volume>8</volume>: <fpage>1</fpage>-<lpage>60</lpage>.</mixed-citation></ref><ref id="B34"><mixed-citation xmlns:xlink="http://www.w3.org/1999/xlink" xlink:type="simple"><person-group><name name-style="western"><surname>Taylor</surname><given-names>CK</given-names></name></person-group> (<year>2011</year>) <article-title>Revision of the genus <italic>Megalopsalis</italic> (Arachnida: Opiliones: Phalangioidea) in Australia and New Zealand and implications for phalangioid classification.</article-title><source>Zootaxa</source><volume>2773</volume>: <fpage>1</fpage>-<lpage>65</lpage>.</mixed-citation></ref><ref id="B13"><mixed-citation xmlns:xlink="http://www.w3.org/1999/xlink" xlink:type="simple"><person-group><name name-style="western"><surname>Hickman</surname><given-names>VV</given-names></name></person-group> (<year>1957</year>) <article-title>Some Tasmanian harvestmen of the sub-order Palpatores.</article-title><source>Papers and Proceedings of the Royal Society of Tasmania</source><volume>91</volume>: <fpage>65</fpage>–<lpage>79</lpage>.</mixed-citation></ref><ref id="B4"><mixed-citation xmlns:xlink="http://www.w3.org/1999/xlink" xlink:type="simple"><person-group><name name-style="western"><surname>Forster</surname><given-names>RR</given-names></name></person-group> (<year>1948</year>) <article-title>A new sub-family and species of New Zealand Opiliones.</article-title><source>Records of the Auckland Institute and Museum</source><volume>3</volume>: <fpage>313</fpage>-<lpage>318</lpage>.</mixed-citation></ref><ref id="B31"><mixed-citation xmlns:xlink="http://www.w3.org/1999/xlink" xlink:type="simple"><person-group><name name-style="western"><surname>Taylor</surname><given-names>CK</given-names></name></person-group> (<year>2008a</year>) <article-title>A new species of Monoscutinae (Arachnida, Opiliones, Monoscutidae) from New Zealand, with a redescription of <italic>Monoscutum titirangiense</italic>.</article-title><source>Journal of Arachnology</source><volume>36</volume>: <fpage>176</fpage>-<lpage>179</lpage>. doi: <ext-link ext-link-type="uri" xlink:href="http://dx.doi.org/10.1636/H07-10SC.1" xlink:type="simple">10.1636/H07-10SC.1</ext-link></mixed-citation></ref><ref id="B33"><mixed-citation xmlns:xlink="http://www.w3.org/1999/xlink" xlink:type="simple"><person-group><name name-style="western"><surname>Taylor</surname><given-names>CK</given-names></name></person-group> (<year>2009</year>) <article-title><italic>Australiscutum</italic>, a new genus of Monoscutidae (Arachnida: Opiliones) from eastern Australia, with the first record of asymmetrical chelicerae in Opiliones.</article-title><source>Insect Systematics and Evolution</source><volume>40</volume>: <fpage>319</fpage>-<lpage>332</lpage>. doi: <ext-link ext-link-type="uri" xlink:href="http://dx.doi.org/10.1163/187631209X458367" xlink:type="simple">10.1163/187631209X458367</ext-link></mixed-citation></ref><ref id="B35"><mixed-citation xmlns:xlink="http://www.w3.org/1999/xlink" xlink:type="simple"><person-group><name name-style="western"><surname>Taylor</surname><given-names>CK</given-names></name></person-group> (<year>2013</year>) <article-title>Further notes on New Zealand Enantiobuninae (Opiliones, Neopilionidae), with the description of a new genus and two new species.</article-title><source>ZooKeys</source><volume>263</volume>: <fpage>59</fpage>-<lpage>73</lpage>. doi: <ext-link ext-link-type="uri" xlink:href="http://dx.doi.org/10.3897/zookeys.263.4158" xlink:type="simple">10.3897/zookeys.263.4158</ext-link></mixed-citation></ref><ref id="B32"><mixed-citation xmlns:xlink="http://www.w3.org/1999/xlink" xlink:type="simple"><person-group><name name-style="western"><surname>Taylor</surname><given-names>CK</given-names></name></person-group> (<year>2008b</year>) <article-title>A new species of Monoscutidae (Arachnida, Opiliones) from the wheatbelt of Western Australia.</article-title><source>Records of the Western Australian Museum</source><volume>24</volume>(<issue>4</issue>): <fpage>375</fpage>-<lpage>380</lpage>.</mixed-citation></ref><ref id="B5"><mixed-citation xmlns:xlink="http://www.w3.org/1999/xlink" xlink:type="simple"><person-group><name name-style="western"><surname>Forster</surname><given-names>RR</given-names></name></person-group> (<year>1949</year>) <article-title>Australian Opiliones.</article-title><source>Memoirs of the National Museum of Victoria</source><volume>16</volume>: <fpage>59</fpage>–<lpage>89</lpage>.</mixed-citation></ref></ref-list></tp:taxon-treatment>
