# Supplementary material for: Further revision of the genus Megalopsalis (Opiliones, Neopilionidae), with the description of seven new species
Source: Zookeys. 2013 Sep 3;(328):59–117. doi: 10.3897/zookeys.328.5439 (PMC3800822; doi:10.3897/zookeys.328.5439)
Supplement: XML Treatment for Megalopsalis minima [file zookeys.328.5439-treatment2.xml]

<!DOCTYPE tp:taxon-treatment
  PUBLIC "-//TaxonX//DTD Taxonomic Treatment Publishing DTD v0 20100105//EN" "tax-treatment-NSO.dtd">
<tp:taxon-treatment xmlns:tp="http://www.plazi.org/taxpub"><tp:treatment-meta><mixed-citation publication-type="journal"><person-group><name><surname>Taylor</surname><given-names>Christopher K.</given-names></name></person-group><article-title>Further revision of the genus <italic>Megalopsalis</italic> (Opiliones, Neopilionidae), with the description  of seven new species</article-title><source>Zookeys</source><day>3</day><month>9</month><year>2013</year><volume>2013</volume><issue>328</issue><fpage>59</fpage><lpage>117</lpage><pub-id pub-id-type="doi">10.3897/zookeys.328.5439</pub-id></mixed-citation></tp:treatment-meta><tp:nomenclature><tp:taxon-name>
                        <tp:taxon-name-part taxon-name-part-type="genus">Megalopsalis</tp:taxon-name-part>
                        <tp:taxon-name-part taxon-name-part-type="species">minima</tp:taxon-name-part>
                        <object-id xmlns:xlink="http://www.w3.org/1999/xlink" xlink:type="simple">http://species-id.net/wiki/Megalopsalis_minima</object-id>
                    </tp:taxon-name><tp:taxon-authority>(Kauri, 1954)</tp:taxon-authority><tp:taxon-status xmlns:xlink="http://www.w3.org/1999/xlink" xlink:type="simple">comb. n.</tp:taxon-status><xref ref-type="fig" rid="F3">Fig. 3</xref><tp:nomenclature-citation-list><tp:nomenclature-citation><tp:taxon-name>Spinicrus minimus</tp:taxon-name><comment> Kauri, 1954: 7–8, fig. 4a–b (incorrect original spelling).</comment></tp:nomenclature-citation><tp:nomenclature-citation><tp:taxon-name>Spinicrus minimum</tp:taxon-name><comment> Kauri – <xref ref-type="bibr" rid="B30">Taylor 2004</xref>: 76 (spelling emended therein by W. Staręga).</comment></tp:nomenclature-citation></tp:nomenclature-citation-list></tp:nomenclature><tp:treatment-sec sec-type="Material examined"><title>Material examined.</title><p>1 minor male, Denmark, Western Australia, <named-content xmlns:xlink="http://www.w3.org/1999/xlink" content-type="dwc:verbatimCoordinates" xlink:type="simple">34°57'S, 117°21'E</named-content>, 11 November 1990, A. F. Longbottom, under granite (WAM T72865); 3 minor males, Glenbourne farm, Old Ellensbrook Rd, S of Gracetown, Western Australia, <named-content xmlns:xlink="http://www.w3.org/1999/xlink" content-type="dwc:verbatimCoordinates" xlink:type="simple">33°53'S, 115°00'E</named-content>, 27–28 October 1996, L. Marsh et al., pitfall (WAM T72171, T72184 [2 measured]); 3 major males, ditto, 28–30 June 1997, L. Marsh et al., dry pitfalls, base of cliff (WAM T72167–9; measured); 2 minor males, ditto, 13–15 September 1997, L. Marsh et al., dry pitfall traps (WAM T72176 [measured], T72186); 1 minor male, ditto, 27–29 December 1997, L. Marsh et al., dry pitfalls, site 3 (WAM T72160); 1 minor male, <named-content xmlns:xlink="http://www.w3.org/1999/xlink" content-type="dwc:verbatimCoordinates" xlink:type="simple">33°54'28"S, 115°00'49"E</named-content>, 24–26 October 1998, L. Marsh et al., dry pitfall traps (WAM T72172; measured); 2 minor males, ditto, <named-content xmlns:xlink="http://www.w3.org/1999/xlink" content-type="dwc:verbatimCoordinates" xlink:type="simple">33°54'32"S, 115°00'24"E</named-content>, 24–26 October 1998, L. Marsh et al., dry pitfall traps (WAM T72158); 2 minor males, ditto, <named-content xmlns:xlink="http://www.w3.org/1999/xlink" content-type="dwc:verbatimCoordinates" xlink:type="simple">33°54'40"S, 115°00'34"E</named-content>, 30 October–1 November 1999, L. Marsh et al., dry pitfall traps (WAM T72144; 1 measured); 1 minor male, ditto, 20–22 October 2001, L. Marsh et al., dry pitfall traps (WAM T72193; measured); 1 minor male, ditto, <named-content xmlns:xlink="http://www.w3.org/1999/xlink" content-type="dwc:verbatimCoordinates" xlink:type="simple">33°55'08"S, 115°00'44"E</named-content>, 20–23 October 2000, L. Marsh et al., dry pitfall traps (WAM T72187; measured).</p><!--PageBreak--></tp:treatment-sec><tp:treatment-sec sec-type="Diagnosis"><title>Diagnosis.</title><p><italic><tp:taxon-name>Megalopsalis minima</tp:taxon-name></italic> can be distinguished from other members of the <italic><tp:taxon-name>Megalopsalis minima</tp:taxon-name></italic>-species group by the heavier denticulation on the dorsal prosomal plate (<xref ref-type="fig" rid="F3">Fig. 3a</xref>); the major males can also be distinguished from other species by the proportionately much longer chelicerae (<xref ref-type="fig" rid="F3">Fig. 3b</xref>). It can be distinguished from <italic><tp:taxon-name>Megalopsalis porongorupensis</tp:taxon-name></italic> by the absence of spines on the pedipalpal femur and patella, and from <italic><tp:taxon-name>Megalopsalis suffugiens</tp:taxon-name></italic> by the heavily denticulate leg femora (<xref ref-type="fig" rid="F3">Fig. 3b</xref>).</p><fig id="F2" position="float" orientation="portrait"><label>Figure 2.</label><caption><p>Spiracles of <italic><tp:taxon-name>Megalopsalis minima</tp:taxon-name></italic> species-group: <bold>a</bold> <italic><tp:taxon-name>Megalopsalis porongorupensis</tp:taxon-name></italic> <bold>b</bold> <italic><tp:taxon-name>Megalopsalis walpolensis</tp:taxon-name></italic> <bold>c</bold> <italic><tp:taxon-name>Megalopsalis suffugiens</tp:taxon-name></italic> <bold>d</bold> same, close-up of lateral corner showing area of reticulation.</p></caption><graphic xmlns:xlink="http://www.w3.org/1999/xlink" xlink:href="ZooKeys-328-059-g002.jpg" position="float" orientation="portrait" xlink:type="simple"/></fig><fig id="F3" position="float" orientation="portrait"><label>Figure 3.</label><caption><p><italic><tp:taxon-name>Megalopsalis minima</tp:taxon-name></italic>, major male (all WAM T72169): <bold>a</bold> body, dorsal view <bold>b</bold> body, lateral view <bold>c</bold> right cheliceral fingers, frontal view <bold>d</bold> glans, ventral view <bold>e</bold> glans, right lateral view.</p></caption><graphic xmlns:xlink="http://www.w3.org/1999/xlink" xlink:href="ZooKeys-328-059-g003.jpg" position="float" orientation="portrait" xlink:type="simple"/></fig></tp:treatment-sec><tp:treatment-sec sec-type="Description"><title>Description.</title><p>MAJOR MALE (N = 3). Prosoma length 0.85 (0.78–0.90), width 1.86 (1.74–1.92); total body length 2.37 (2.18–2.56). Dorsal prosomal plate golden brown; median prosomal area strongly denticulate, fewer denticles on margins of anterior and posterior prosomal areas. Ocularium black with row of denticles along edge on each side. Ozopore large, lenticulate. Dorsum of opisthosoma with alternating tan and dark brown mottled with tan stripes, and scattered iridescent white patches. Coxae tan with medium brown distal ends; venter of opisthosoma dark brown medially; tan dusted with black laterally.</p><p><italic>Chelicerae</italic>. Segment I 5.81 (4.78–7.00), segment II 6.83 (6.10–7.88). Chelicerae golden brown with second segment tan distad; evenly denticulate. Fingers long; mobile finger crescent-shaped (<xref ref-type="fig" rid="F3">Fig. 3c</xref>).</p><p><italic>Pedipalps</italic>. Femur 0.96 (0.89–1.00), patella 0.44 (0.43–0.46), tibia 0.55 (0.54–0.59), tarsus 1.23 (1.21–1.26). Alternating tan and brown bands; femur without denticles. Femur to proximal part of tibia with longitudinal rows of large setae, distal tibia and tarsus with large setae interspersed among small setae. Inner dorsal distal patella with swelling but no distinct apophysis. Microtrichia on distal end of tibia and tarsus; claw with ventral tooth-row.</p><p><italic>Legs</italic>. Femora 4.27 (3.82–4.55), 7.51 (6.92–7.92), 3.72 (3.48–3.96), 5.75 (5.33–5.94); patellae 0.87 (0.80–0.98), 0.96 (0.92–1.07), 0.81 (0.76–0.86), 0.95 (0.93–1.00); tibiae 3.96 (3.62–4.28), 8.15 (7.42–8.46), 3.67 (3.44–3.84), 5.79 (5.27–5.98). Femora with strong denticles. Patella I with two longitudinal rows of spines, one on each side; rows continue on tibia, dwindling distalwards. Patellae of other legs only lightly denticulate; tibiae smooth. Tibia II with 7–9 pseudosegments, tibia IV with two pseudosegments.</p><p><italic>Penis</italic> (<xref ref-type="fig" rid="F3">Figs 3d–e</xref>). Tendon long; waist in shaft behind bristle groups; left anterior bristle group reduced. Glans short, triangular in ventral view, not strongly flattened distally; dorsal side in line with shaft, evenly convex. Deep pores.</p><p><italic>Spiracle</italic>. Spines almost entirely absent, residual reticulate bases only towards lateral corner; dense field of lace tubercles at lateral corner.</p><p>MINOR MALE (N = 7). Prosoma length 0.73 (0.55–0.83), width 1.82 (1.39–1.68); total body length 1.83 (1.45–2.25). As above, except for following.</p><p><italic>Chelicerae</italic>. Segment I 0.96 (0.66–2.61), segment II 1.68 (1.27–3.44).</p><p><italic>Pedipalps</italic>. Femur 0.84 (0.78–0.90), patella 0.37 (0.34–0.39), tibia 0.48 (0.43–0.53), tarsus 1.05 (0.93–1.10).</p><p><italic>Legs</italic>. Femora 3.48 (3.20–3.70), 6.57 (6.27–6.79), 3.34 (3.00–3.52), 4.79 (4.30–5.00); patellae 0.72 (0.63–0.80), 0.83 (0.77–0.87), 0.72 (0.69–0.76), 0.83 (0.70–0.85); tibiae 3.46 (2.84–3.80), 7.02 (6.33–7.34), 3.26 (2.72–3.52), 4.74 (4.15–5.00). Patella I lightly denticulate, without longitudinal spine rows.</p><!--PageBreak--></tp:treatment-sec><tp:treatment-sec sec-type="Comments"><title>Comments.</title><p>Unfortunately, the type specimen(s) of <italic><tp:taxon-name>Megalopsalis minima</tp:taxon-name></italic> were not available for the present study. This species has been identified based on its original description by <xref ref-type="bibr" rid="B17">Kauri (1954)</xref>.</p><p>Females have been found in association with males of <italic><tp:taxon-name>Megalopsalis minima</tp:taxon-name></italic>, <italic><tp:taxon-name>Megalopsalis porongorupensis</tp:taxon-name></italic> and <italic><tp:taxon-name>Megalopsalis walpolensis</tp:taxon-name></italic> (unpublished observations, specimens in WAM). However, as no distinct morphotypes have been distinguished among the likely females, while the ranges of these species overlap, it has not been possible as yet to determine which females are assignable to which species.</p></tp:treatment-sec><ref-list><ref id="B30"><mixed-citation xmlns:xlink="http://www.w3.org/1999/xlink" xlink:type="simple"><person-group><name name-style="western"><surname>Taylor</surname><given-names>CK</given-names></name></person-group> (<year>2004</year>) <article-title>New Zealand harvestmen of the subfamily Megalopsalidinae (Opiliones: Monoscutidae) – the genus <italic>Pantopsalis</italic>.</article-title><source>Tuhinga</source><volume>15</volume>: <fpage>53</fpage>-<lpage>76</lpage>.</mixed-citation></ref><ref id="B17"><mixed-citation xmlns:xlink="http://www.w3.org/1999/xlink" xlink:type="simple"><person-group><name name-style="western"><surname>Kauri</surname><given-names>H</given-names></name></person-group> (<year>1954</year>) <article-title>Report from Professor T. Gislén’s expedition to Australia in 1951–1952. 9. Harvest-spiders from S. W. Australia.</article-title><institution xlink:type="simple">Lunds Universitets Årsskrift Ny Fjöld, Avd. 2</institution>, <volume>50</volume>(<issue>11</issue>): <fpage>1</fpage>–<lpage>10</lpage>.</mixed-citation></ref></ref-list></tp:taxon-treatment>
