# Supplementary material for: Further revision of the genus Megalopsalis (Opiliones, Neopilionidae), with the description of seven new species
Source: Zookeys. 2013 Sep 3;(328):59–117. doi: 10.3897/zookeys.328.5439 (PMC3800822; doi:10.3897/zookeys.328.5439)
Supplement: XML Treatment for Megalopsalis porongorupensis [file zookeys.328.5439-treatment3.xml]

<!DOCTYPE tp:taxon-treatment
  PUBLIC "-//TaxonX//DTD Taxonomic Treatment Publishing DTD v0 20100105//EN" "tax-treatment-NSO.dtd">
<tp:taxon-treatment xmlns:tp="http://www.plazi.org/taxpub"><tp:treatment-meta><mixed-citation publication-type="journal"><person-group><name><surname>Taylor</surname><given-names>Christopher K.</given-names></name></person-group><article-title>Further revision of the genus <italic>Megalopsalis</italic> (Opiliones, Neopilionidae), with the description  of seven new species</article-title><source>Zookeys</source><day>3</day><month>9</month><year>2013</year><volume>2013</volume><issue>328</issue><fpage>59</fpage><lpage>117</lpage><pub-id pub-id-type="doi">10.3897/zookeys.328.5439</pub-id></mixed-citation></tp:treatment-meta><tp:nomenclature><tp:taxon-name>
                        <tp:taxon-name-part taxon-name-part-type="genus">Megalopsalis</tp:taxon-name-part>
                        <tp:taxon-name-part taxon-name-part-type="species">porongorupensis</tp:taxon-name-part>
                        <object-id xmlns:xlink="http://www.w3.org/1999/xlink" xlink:type="simple">http://species-id.net/wiki/Megalopsalis_porongorupensis</object-id>
                    </tp:taxon-name><tp:taxon-authority>(Kauri, 1954)</tp:taxon-authority><tp:taxon-status xmlns:xlink="http://www.w3.org/1999/xlink" xlink:type="simple">comb. n.</tp:taxon-status><xref ref-type="fig" rid="F2">Figs 2a</xref><xref ref-type="fig" rid="F4">, 4</xref><tp:nomenclature-citation-list><tp:nomenclature-citation><tp:taxon-name>Spinicrus porongorupensis</tp:taxon-name><comment> Kauri, 1954: 8–9, fig. 4c (incorrect original spelling).</comment></tp:nomenclature-citation><tp:nomenclature-citation><tp:taxon-name>Spinicrus porongorupense</tp:taxon-name><comment> Kauri – <xref ref-type="bibr" rid="B30">Taylor 2004</xref>: 76 (spelling emended therein by W. Staręga).</comment></tp:nomenclature-citation></tp:nomenclature-citation-list></tp:nomenclature><tp:treatment-sec sec-type="Material examined"><title>Material examined.</title><p>5 males, Glenbourne, Old Ellensbrook Road, S of Gracetown, Western Australia, <named-content xmlns:xlink="http://www.w3.org/1999/xlink" content-type="dwc:verbatimCoordinates" xlink:type="simple">33°53'S, 115°00'E</named-content>, 27–28 October 1996, L. Marsh et al., pitfalls (WAM T72175 [2 measured]; T72184 [1 measured]); 2 males, ditto, 27–29 December 1997, L. Marsh et al., dry pitfalls (WAM T72152–3; measured); 1 male, ditto, <named-content xmlns:xlink="http://www.w3.org/1999/xlink" content-type="dwc:verbatimCoordinates" xlink:type="simple">33°54'50"S, 115°00'57"E</named-content>, 24–26 October 1998, L. Marsh et al., dry pitfall traps (WAM T72161; measured); 1 male, ditto, <named-content xmlns:xlink="http://www.w3.org/1999/xlink" content-type="dwc:verbatimCoordinates" xlink:type="simple">33°54'32"S, 115°00'24"E</named-content>, 20–23 October 2000, L. Marsh et al., dry pitfall traps (WAM T72200); 1 male, ditto, <named-content xmlns:xlink="http://www.w3.org/1999/xlink" content-type="dwc:verbatimCoordinates" xlink:type="simple">33°54'40"S, 115°00'34"E</named-content>, 24-26 October 1998, L. Marsh et al., dry pitfall traps (WAM T72173); 1 male, ditto, 25–27 October 2003, L. Marsh et al., dry pitfall traps (WAM T72198; measured); 1 male, ditto, <named-content xmlns:xlink="http://www.w3.org/1999/xlink" content-type="dwc:verbatimCoordinates" xlink:type="simple">33°54'35"S, 115°00'15"E</named-content>, 30 October–1 November 1999, L. Marsh et al., dry pitfall traps (WAM T72155; measured); 3 males, ditto, <named-content xmlns:xlink="http://www.w3.org/1999/xlink" content-type="dwc:verbatimCoordinates" xlink:type="simple">33°54'50"S, 115°00'57"E</named-content>, 30 October–1 November 1999, L. Marsh et al., dry pitfall traps (WAM T72143; 2 measured); 1 male, Pemberton, Crowea Block, Western Australia, 240 m, 17 December 1976, S. J. Curry, pitfall trap (WAM 90/1319); 2 males, ditto, 24 October 1977, S. J. Curry, ridge site, pitfall traps (WAM 90/1321–2); 1 male, ditto, 31 October 1977, S. J. Curry, ridge site, pitfall trap (WAM 90/1335); 1 male, ditto, 11 November 1977, S. J. Curry, ridge site, pitfall trap (WAM 90/1326); 1 male, Porongurup Range, Western Australia, 20 January 1932, E. W. Bennett (WAM 32/217); 1 male, Porongurup National Park, Porongurups, Western Australia, <named-content xmlns:xlink="http://www.w3.org/1999/xlink" content-type="dwc:verbatimCoordinates" xlink:type="simple">34°40'55.8"S, 117°51'58.6"E</named-content>, 570 m, 13 June 1996, S. Barrett, wet pitfalls (WAM T72214); 3 males, Mordalup Road, Unicup, Western Australia, <named-content xmlns:xlink="http://www.w3.org/1999/xlink" content-type="dwc:verbatimCoordinates" xlink:type="simple">34°19'01"S, 116°31'49"E</named-content>, 15 Oct 1999–31 Oct 2000, P. van Heurck, wet pitfalls (WAM T73035).</p></tp:treatment-sec><tp:treatment-sec sec-type="Diagnosis"><title>Diagnosis.</title><p><italic><tp:taxon-name>Megalopsalis porongorupensis</tp:taxon-name></italic> is distinguishable from other members of the <italic><tp:taxon-name>Megalopsalis minima</tp:taxon-name></italic>-species group by the presence of denticulation on the pedipalp (<xref ref-type="bibr" rid="B17">Kauri 1954</xref>).</p></tp:treatment-sec><tp:treatment-sec sec-type="Description"><title>Description.</title><p>MALE (N = 10). Prosoma length 0.81 (0.65–0.91), width 1.55 (1.41–1.74); total body length 1.94 (1.70–2.33). Dorsal prosomal plate including <!--PageBreak-->ocularium tan with dark mottling; unarmed. Ozopore large. Dorsum of opisthosoma tan with iridescent white spots and broad white median stripe.</p><p><italic>Chelicerae</italic>. Segment I 1.35 (0.69–2.20), segment II 2.04 (1.23–3.00). Tan; heavily and uniformly denticulate. Cheliceral fingers medium length; mobile finger crescent-shaped (<xref ref-type="fig" rid="F4">Fig. 4c</xref>).</p><fig id="F4" position="float" orientation="portrait"><label>Figure 4.</label><caption><p><italic><tp:taxon-name>Megalopsalis porongorupensis</tp:taxon-name></italic>, male: <bold>a</bold> body, dorsal view (WAM T72311) <bold>b</bold> body, lateral view (WAM T72203) <bold>c</bold> left cheliceral fingers, frontal view (WAM T72175) <bold>d</bold> glans, ventral view (WAM T72175) <bold>e</bold> glans, dorsolateral view (WAM T72175).</p></caption><graphic xmlns:xlink="http://www.w3.org/1999/xlink" xlink:href="ZooKeys-328-059-g004.jpg" position="float" orientation="portrait" xlink:type="simple"/></fig><p><italic>Pedipalps</italic>. Femur 0.83 (0.75–1.00), patella 0.38 (0.31–0.45), tibia 0.45 (0.40–0.52), tarsus 1.05 (0.94–1.19). Tan. Femur and patella heavily denticulate, few scattered large setae only; tibia lightly denticulate proximally. Inner dorsal distal patella slightly bulging but no distinct apophysis. Microtrichia on distal part of tibia and tarsus; claw with ventral tooth row.</p><p><italic>Legs</italic>. Femora 3.46 (3.08–3.92), 6.68 (6.00–7.34), 3.24 (2.92–3.48), 5.20 (4.65–5.67); patellae 0.73 (0.66–0.84), 0.84 (0.67–0.89), 0.66 (0.56–0.78), 0.80 (0.64–1.00); tibiae 3.16 (2.88–3.42), 7.12 (6.60–7.83), 3.03 (2.70–3.24), 4.78 (4.15–5.27).</p><p><italic>Penis</italic> (<xref ref-type="fig" rid="F4">Figs 4d–e</xref>). Glans short, dorsal edge in line with shaft; stylus at 90° to glans and shaft. Left anterior bristle group reduced; waist in shaft behind bristle groups. Deep pores.</p><p><italic>Spiracle</italic> (<xref ref-type="fig" rid="F2">Fig. 2a</xref>). Spines almost entirely absent, residual reticulate bases only towards lateral corner; dense field of lace tubercles at lateral corner.</p><!--PageBreak--></tp:treatment-sec><tp:treatment-sec sec-type="Comments"><title>Comments.</title><p>Unfortunately, the type specimen(s) of <italic><tp:taxon-name>Megalopsalis porongorupensis</tp:taxon-name></italic> were not available for the present study. This species has been identified based on its original description by <xref ref-type="bibr" rid="B17">Kauri (1954)</xref>, who clearly figured the denticulate pedipalp.</p><p>This species shows a relatively large degree of difference in cheliceral size between the largest and smallest individuals, but there is no clear clustering into a larger and a smaller morph.</p></tp:treatment-sec><tp:treatment-sec><!--Section generated to contain objects referenced in tp:taxon-treatment.--><fig id="F2" position="float" orientation="portrait"><label>Figure 2.</label><caption><p>Spiracles of <italic><tp:taxon-name>Megalopsalis minima</tp:taxon-name></italic> species-group: <bold>a</bold> <italic><tp:taxon-name>Megalopsalis porongorupensis</tp:taxon-name></italic> <bold>b</bold> <italic><tp:taxon-name>Megalopsalis walpolensis</tp:taxon-name></italic> <bold>c</bold> <italic><tp:taxon-name>Megalopsalis suffugiens</tp:taxon-name></italic> <bold>d</bold> same, close-up of lateral corner showing area of reticulation.</p></caption><graphic xmlns:xlink="http://www.w3.org/1999/xlink" xlink:href="ZooKeys-328-059-g002.jpg" position="float" orientation="portrait" xlink:type="simple"/></fig></tp:treatment-sec><ref-list><ref id="B30"><mixed-citation xmlns:xlink="http://www.w3.org/1999/xlink" xlink:type="simple"><person-group><name name-style="western"><surname>Taylor</surname><given-names>CK</given-names></name></person-group> (<year>2004</year>) <article-title>New Zealand harvestmen of the subfamily Megalopsalidinae (Opiliones: Monoscutidae) – the genus <italic>Pantopsalis</italic>.</article-title><source>Tuhinga</source><volume>15</volume>: <fpage>53</fpage>-<lpage>76</lpage>.</mixed-citation></ref><ref id="B17"><mixed-citation xmlns:xlink="http://www.w3.org/1999/xlink" xlink:type="simple"><person-group><name name-style="western"><surname>Kauri</surname><given-names>H</given-names></name></person-group> (<year>1954</year>) <article-title>Report from Professor T. Gislén’s expedition to Australia in 1951–1952. 9. Harvest-spiders from S. W. Australia.</article-title><institution xlink:type="simple">Lunds Universitets Årsskrift Ny Fjöld, Avd. 2</institution>, <volume>50</volume>(<issue>11</issue>): <fpage>1</fpage>–<lpage>10</lpage>.</mixed-citation></ref></ref-list></tp:taxon-treatment>
