# Supplementary material for: Further revision of the genus Megalopsalis (Opiliones, Neopilionidae), with the description of seven new species
Source: Zookeys. 2013 Sep 3;(328):59–117. doi: 10.3897/zookeys.328.5439 (PMC3800822; doi:10.3897/zookeys.328.5439)
Supplement: XML Treatment for Megalopsalis walpolensis [file zookeys.328.5439-treatment5.xml]

<!DOCTYPE tp:taxon-treatment
  PUBLIC "-//TaxonX//DTD Taxonomic Treatment Publishing DTD v0 20100105//EN" "tax-treatment-NSO.dtd">
<tp:taxon-treatment xmlns:tp="http://www.plazi.org/taxpub"><tp:treatment-meta><mixed-citation publication-type="journal"><person-group><name><surname>Taylor</surname><given-names>Christopher K.</given-names></name></person-group><article-title>Further revision of the genus <italic>Megalopsalis</italic> (Opiliones, Neopilionidae), with the description  of seven new species</article-title><source>Zookeys</source><day>3</day><month>9</month><year>2013</year><volume>2013</volume><issue>328</issue><fpage>59</fpage><lpage>117</lpage><pub-id pub-id-type="doi">10.3897/zookeys.328.5439</pub-id></mixed-citation></tp:treatment-meta><tp:nomenclature><tp:taxon-name>
                        <tp:taxon-name-part taxon-name-part-type="genus">Megalopsalis</tp:taxon-name-part>
                        <tp:taxon-name-part taxon-name-part-type="species">walpolensis</tp:taxon-name-part>
                        <object-id xmlns:xlink="http://www.w3.org/1999/xlink" xlink:type="simple">http://zoobank.org/9ACD0DA5-BE0D-4FCB-BEB7-D2E4F195C8E9</object-id>
                        <object-id xmlns:xlink="http://www.w3.org/1999/xlink" xlink:type="simple">http://species-id.net/wiki/Megalopsalis_walpolensis</object-id>
                    </tp:taxon-name><tp:taxon-status xmlns:xlink="http://www.w3.org/1999/xlink" xlink:type="simple">sp. n.</tp:taxon-status><xref ref-type="fig" rid="F2">Figs 2b</xref><xref ref-type="fig" rid="F6">, 6</xref></tp:nomenclature><tp:treatment-sec sec-type="Material examined"><title>Material examined.</title><p>Male holotype. Walpole-Nornalup National Park, Knoll Drive, Walpole, Western Australia, <named-content xmlns:xlink="http://www.w3.org/1999/xlink" content-type="dwc:verbatimCoordinates" xlink:type="simple">34°59'43"S, 116°43'12"E</named-content>, 29 October 2006, M. L. Moir, A. Sampey (WAM T78848).</p><p><italic>Paratype</italic>. 1 male, Mt Shadforth, Western Australia, <named-content xmlns:xlink="http://www.w3.org/1999/xlink" content-type="dwc:verbatimCoordinates" xlink:type="simple">34°58’04"S, 117°16’47"E</named-content>, 6 November 2006, M. L. Moir, D. Jolly, in leaf litter (WAM T78856).</p></tp:treatment-sec><tp:treatment-sec sec-type="Diagnosis"><title>Diagnosis.</title><p>The features of <italic><tp:taxon-name>Megalopsalis walpolensis</tp:taxon-name></italic> appear intermediate between those of <italic><tp:taxon-name>Megalopsalis minima</tp:taxon-name></italic> and <italic><tp:taxon-name>Megalopsalis porongorupensis</tp:taxon-name></italic>. It differs from <italic><tp:taxon-name>Megalopsalis minima</tp:taxon-name></italic> in lacking significant denticulation on the ocularium and propeltidium (<xref ref-type="fig" rid="F6">Fig. 6a</xref>) and from <italic><tp:taxon-name>Megalopsalis porongorupensis</tp:taxon-name></italic> in lacking denticles on the pedipalps.</p><fig id="F6" position="float" orientation="portrait"><label>Figure 6.</label><caption><p><italic><tp:taxon-name>Megalopsalis walpolensis</tp:taxon-name></italic>, male (all WAM T78848): <bold>a</bold> body, dorsal view <bold>b</bold> body, lateral view <bold>c</bold> glans, ventral view <bold>d</bold> glans, left lateral view.</p></caption><graphic xmlns:xlink="http://www.w3.org/1999/xlink" xlink:href="ZooKeys-328-059-g006.jpg" position="float" orientation="portrait" xlink:type="simple"/></fig><fig id="F7" position="float" orientation="portrait"><label>Figure 7.</label><caption><p>Locality map for <italic><tp:taxon-name>Megalopsalis</tp:taxon-name></italic> species (excluding <italic><tp:taxon-name>Megalopsalis serritarsus</tp:taxon-name></italic>-group) in eastern Australia: grey shading = <italic><tp:taxon-name>Megalopsalis tasmanica</tp:taxon-name></italic> and <italic><tp:taxon-name>Megalopsalis nigricans</tp:taxon-name></italic>; circle with dot = <italic><tp:taxon-name>Megalopsalis sublucens</tp:taxon-name></italic>; solid square = <italic><tp:taxon-name>Megalopsalis thryptica</tp:taxon-name></italic>; solid circle = <italic><tp:taxon-name>Megalopsalis stewarti</tp:taxon-name></italic>; solid star = <italic><tp:taxon-name>Megalopsalis caeruleomontium</tp:taxon-name></italic>; square with dot = <italic><tp:taxon-name>Megalopsalis coronata</tp:taxon-name></italic>, triangle with dot = <italic><tp:taxon-name>Megalopsalis puerilis</tp:taxon-name></italic>, solid triangle = <italic><tp:taxon-name>Megalopsalis atrocidiana</tp:taxon-name></italic>.</p></caption><graphic xmlns:xlink="http://www.w3.org/1999/xlink" xlink:href="ZooKeys-328-059-g007.jpg" position="float" orientation="portrait" xlink:type="simple"/></fig></tp:treatment-sec><tp:treatment-sec sec-type="Description"><title>Description.</title><p>MALE (N = 2). Prosoma length 0.65 (0.55–0.74), width 1.44 (1.34–1.53); total body length 2.22 (2.13–2.30). Anterior propeltidial area cream, remainder of propeltidium golden-brown with mottled black patches on anterior corners of dorsal prosomal plate and lateral shelves. Prosoma mostly unarmed, except few small scattered denticles on lateral edge of dorsal prosomal plate near odoriferous glands. Odoriferous glands visible as black patches through cuticle. Ocularium dark golden-brown, with row of small low denticles around each eye. Mesopeltidium, metapeltidium and opisthosoma with transverse band of mottled black across golden-brown background of each segment, broken by tan or iridescent white spots. Coxae cream with mottled purple patches at distal ends; venter of opisthosoma cream dusted with purple, condensing to more solid patches laterally.</p><p><italic>Chelicerae</italic>. Segment I 0.73 (0.67–0.79), segment II 1.42 (1.25–1.59). Segment I mottled purple on cream background with purple mottling more solid laterally than medially; scattered denticles dorsally. Segment II cream, mottled with purple proximally, densely denticulate proximally with denticles thinning until distal third is unarmed. Cheliceral fingers short, lateral margin evenly rounded.</p><p><italic>Pedipalps</italic>. Femur 0.90 (0.89–0.91), patella 0.42 (0.40–0.44), tibia 0.50 (0.48–0.52), tarsus 1.11 (1.07–1.14). Cream banded with purple, with cream stripe down dorsal midline; unarmed. No patellar apophysis; black setae denser on medial side of patella but not hypersetose. Microtrichia on tarsus, except for proximal third, and distalmost end of tibia. Tooth-comb on claw.</p><p><italic>Legs</italic>. Femora 3.48 (3.44–3.52), 6.20 (6.15–6.24), 3.33 (3.32–3.34), 5.05 (4.98–5.11); patellae 0.81 (0.78–0.83), 1.05 (1.03–1.06), 0.82 (0.81–0.83), 0.95; tibiae 3.42 (3.40–3.44), 6.95 (6.93–6.96), 3.16 (3.13–3.19), 4.90 (4.84–4.96). Trochanters white-cream mottled with purple, unarmed. Femora golden-brown proximally, with cream band beginning distad of halfway, followed by purple band, then cream distal end. Patellae dark cream dusted with black, tibiae and metatarsi banded cream and dusty black, tarsi cream. Femora and distal ends of patellae with broken rows of dorsal denticles, remaining segments unarmed. Tibia II with seven pseudosegments, tibia IV undivided.</p><!--PageBreak--><p><italic>Penis</italic> (<xref ref-type="fig" rid="F6">Figs 6c–d</xref>). Left anterior bristle group somewhat reduced, remaining bristle groups well-developed. Glans short, broad, triangular in dorsal view; roughly in line with shaft; dorsal side evenly convex; not significantly flattened distally. Deep pores.</p><p><italic>Spiracle</italic> (<xref ref-type="fig" rid="F2">Fig. 2b</xref>). Spines entirely absent; dense patch of lace tubercles at lateral corner.</p></tp:treatment-sec><tp:treatment-sec sec-type="Etymology"><title>Etymology.</title><p>From the type locality, Walpole, with the suffix –<italic>ensis</italic> indicating geographic origin.</p></tp:treatment-sec><tp:treatment-sec><!--Section generated to contain objects referenced in tp:taxon-treatment.--><fig id="F2" position="float" orientation="portrait"><label>Figure 2.</label><caption><p>Spiracles of <italic><tp:taxon-name>Megalopsalis minima</tp:taxon-name></italic> species-group: <bold>a</bold> <italic><tp:taxon-name>Megalopsalis porongorupensis</tp:taxon-name></italic> <bold>b</bold> <italic><tp:taxon-name>Megalopsalis walpolensis</tp:taxon-name></italic> <bold>c</bold> <italic><tp:taxon-name>Megalopsalis suffugiens</tp:taxon-name></italic> <bold>d</bold> same, close-up of lateral corner showing area of reticulation.</p></caption><graphic xmlns:xlink="http://www.w3.org/1999/xlink" xlink:href="ZooKeys-328-059-g002.jpg" position="float" orientation="portrait" xlink:type="simple"/></fig></tp:treatment-sec></tp:taxon-treatment>
