# Supplementary material for: Further revision of the genus Megalopsalis (Opiliones, Neopilionidae), with the description of seven new species
Source: Zookeys. 2013 Sep 3;(328):59–117. doi: 10.3897/zookeys.328.5439 (PMC3800822; doi:10.3897/zookeys.328.5439)
Supplement: XML Treatment for Megalopsalis atrocidiana [file zookeys.328.5439-treatment6.xml]

<!DOCTYPE tp:taxon-treatment
  PUBLIC "-//TaxonX//DTD Taxonomic Treatment Publishing DTD v0 20100105//EN" "tax-treatment-NSO.dtd">
<tp:taxon-treatment xmlns:tp="http://www.plazi.org/taxpub"><tp:treatment-meta><mixed-citation publication-type="journal"><person-group><name><surname>Taylor</surname><given-names>Christopher K.</given-names></name></person-group><article-title>Further revision of the genus <italic>Megalopsalis</italic> (Opiliones, Neopilionidae), with the description  of seven new species</article-title><source>Zookeys</source><day>3</day><month>9</month><year>2013</year><volume>2013</volume><issue>328</issue><fpage>59</fpage><lpage>117</lpage><pub-id pub-id-type="doi">10.3897/zookeys.328.5439</pub-id></mixed-citation></tp:treatment-meta><tp:nomenclature><tp:taxon-name>
                        <tp:taxon-name-part taxon-name-part-type="genus">Megalopsalis</tp:taxon-name-part>
                        <tp:taxon-name-part taxon-name-part-type="species">atrocidiana</tp:taxon-name-part>
                        <object-id xmlns:xlink="http://www.w3.org/1999/xlink" xlink:type="simple">http://zoobank.org/10CF153B-F43C-4FFE-9511-EC6BE7320776</object-id>
                        <object-id xmlns:xlink="http://www.w3.org/1999/xlink" xlink:type="simple">http://species-id.net/wiki/Megalopsalis_atrocidiana</object-id>
                    </tp:taxon-name><tp:taxon-status xmlns:xlink="http://www.w3.org/1999/xlink" xlink:type="simple">sp. n.</tp:taxon-status><xref ref-type="fig" rid="F8">Figs 8</xref><xref ref-type="fig" rid="F9">, 9a–c</xref></tp:nomenclature><tp:treatment-sec sec-type="Material examined"><title>Material examined.</title><p><italic>Male holotype</italic>. Central Queensland, Mt Dalrymple, <named-content xmlns:xlink="http://www.w3.org/1999/xlink" content-type="dwc:verbatimCoordinates" xlink:type="simple">21°03'S, 148°38'E</named-content>, 1200 m, 21 December 1992–10 January 1993, ANZSES Expedition, flight intercept trap (QM S35935).</p><p><italic>Paratype</italic>. 1 female, ditto (QM S35935).</p></tp:treatment-sec><tp:treatment-sec sec-type="Diagnosis"><title>Diagnosis.</title><p><italic><tp:taxon-name>Megalopsalis atrocidiana</tp:taxon-name></italic> differs from all other long-legged <tp:taxon-name>Enantiobuninae</tp:taxon-name> in the presence of transverse rows of spines on the opisthosoma (<xref ref-type="fig" rid="F8">Fig. 8a</xref>); these are present in reduced form in the females as well as the males.</p><fig id="F8" position="float" orientation="portrait"><label>Figure 8.</label><caption><p><italic><tp:taxon-name>Megalopsalis atrocidiana</tp:taxon-name></italic> (all QM S35935): <bold>a</bold> body of male, dorsal view <bold>b</bold> body of male, lateral view <bold>c</bold> body of female, dorsal view <bold>d</bold> glans, ventral view <bold>e</bold> glans, right lateral view.</p></caption><graphic xmlns:xlink="http://www.w3.org/1999/xlink" xlink:href="ZooKeys-328-059-g008.jpg" position="float" orientation="portrait" xlink:type="simple"/></fig><!--PageBreak--></tp:treatment-sec><tp:treatment-sec sec-type="Description"><title>Description.</title><p>MALE (N = 1). Prosomalength 2.18, width 1.26; total body length 2.66. Body medium brown; darker mottling on prosoma. Dorsal prosomal plate sharply denticulate; denticles along posterior margins of prosomal segments. Lateral spines on each side of metapeltidium. Ocularium with high spines. Ozopore large. Opisthosoma with transverse rows of spines on raised mounds along midlines of first four segments. Coxae golden brown with dark brown patches distally; venter of opisthosoma light grey-brown.</p><p><italic>Chelicerae</italic>. Segment I 1.40, segment II 2.53. Segment II darker than segment I; distal end of segment I white. Both segments evenly denticulate. Cheliceral fingers long, mobile finger angular crescent-shaped.</p><!--PageBreak--><p><italic>Pedipalps</italic>. Femur 1.15, patella 0.53, tibia 0.63, tarsus 1.42. Proximal half of femur brown, distal half of femur to tibia white, tarsus tan. Unarmed; no apophysis on patella. Plumose setae present medially (<xref ref-type="fig" rid="F9">Fig. 9c</xref>). Microtrichia on distal three-quarters of tarsus; claw with ventral tooth-row.</p><fig id="F9" position="float" orientation="portrait"><label>Figure 9.</label><caption><p><italic><tp:taxon-name>Megalopsalis atrocidiana</tp:taxon-name></italic> and <italic><tp:taxon-name>Megalopsalis coronata</tp:taxon-name></italic>, SEM images: <bold>a</bold> <italic><tp:taxon-name>Megalopsalis atrocidiana</tp:taxon-name></italic>, spiracle <bold>b</bold> same, close-up of lateral corner <bold>c</bold> <italic><tp:taxon-name>Megalopsalis atrocidiana</tp:taxon-name></italic>, right pedipalp, medial view of patella and tibia, showing plumose setae <bold>d</bold> <italic><tp:taxon-name>Megalopsalis coronata</tp:taxon-name></italic>, left pedipalp, medial view of distal end of patella, showing mixture of plumose and non-plumose setae.</p></caption><graphic xmlns:xlink="http://www.w3.org/1999/xlink" xlink:href="ZooKeys-328-059-g009.jpg" position="float" orientation="portrait" xlink:type="simple"/></fig><p><italic>Legs</italic>. Femora –, 6.77, 3.48, 5.41; patellae –, 1.19, 1.01, 1.11; tibiae –, 7.89, 3.24, 5.03. Golden brown. Trochanters with robust spines on prolateral face. Leg I not preserved. Femora of remaining legs denticulate; patellae with longitudinal rows of small denticles; remaining segments unarmed. Tibia II with seven or eight pseudosegments; tibia IV undivided.</p><p><italic>Penis</italic> (<xref ref-type="fig" rid="F8">Figs 8d–e</xref>). Left anterior bristle group slightly reduced, remaining bristle groups well developed. Glans of medium length, edges converging in ventral view.</p><p><italic>Spiracle</italic> (<xref ref-type="fig" rid="F9">Figs 9a–b</xref>). Dense curtain of robust reticulate spines extending partway across spiracle; terminations of spines multifurcate but not palmate; lace tubercles in lateral corner, with small number of reticulate spines at lateral end of posterior margin.</p><p>FEMALE (<xref ref-type="fig" rid="F8">Fig. 8c; N</xref> = 1). Prosoma length 1.5, width 2.3; total body length 3.48. Anterior propeltidial area tan, remainder of propeltidium mottled medium brown. Ocularium with row of denticles on each side. Mesopeltidium medially medium <!--PageBreak-->brown, laterally tan with black mottling; small denticles medially. Metapeltidium and first three segments of opisthosoma medially medium brown with black patches on edge of medial area, laterally tan mottled with black. Metapeltidium and first four segments of opisthosoma with transverse rows of small denticles. Posterior part of opisthosoma tan mottled with black. Coxae patched tan and dark brown; venter of opisthosoma grey with longitudinal rows of dark brown patches.</p><p><italic>Chelicerae</italic>. Segment I 0.77, segment II 1.65. Segment I tan with dark brown lateral patches proximodorsally; segment II golden brown with tan fingers. Unarmed.</p><p><italic>Pedipalps</italic>. Femur 1.28; patella 0.59; tibia 0.72; tarsus 1.60. Femur dark brown on proximal half, tan on distal half with golden brown patch on distalmost end; patella and tibia each golden brown proximally, tan distally; tarsus tan. Unarmed; no apophysis on patella.</p><p><italic>Legs</italic>: Femora 3.56, 6.77, 3.40, –; patellae 1.17, 1.23, 1.11, –; tibiae 3.84, 7.69, 3.24, –. Banded tan and medium brown; longitudinal dorsal rows of denticles on femora and patellae. Tibia II with eight pseudosegments; leg IV not preserved.</p></tp:treatment-sec><tp:treatment-sec sec-type="Etymology"><title>Etymology.</title><p>From the Latin <italic>atrox</italic>, cruel, and the goddess Diana. The transverse rows of mounds on the opisthosoma are reminiscent of the figure known as Diana of Ephesus, while the epithet ‘cruel’ refers to the addition of a spine on each of the mounds.</p><!--PageBreak--></tp:treatment-sec></tp:taxon-treatment>
