# Supplementary material for: Further revision of the genus Megalopsalis (Opiliones, Neopilionidae), with the description of seven new species
Source: Zookeys. 2013 Sep 3;(328):59–117. doi: 10.3897/zookeys.328.5439 (PMC3800822; doi:10.3897/zookeys.328.5439)
Supplement: XML Treatment for Megalopsalis coronata [file zookeys.328.5439-treatment8.xml]

<!DOCTYPE tp:taxon-treatment
  PUBLIC "-//TaxonX//DTD Taxonomic Treatment Publishing DTD v0 20100105//EN" "tax-treatment-NSO.dtd">
<tp:taxon-treatment xmlns:tp="http://www.plazi.org/taxpub"><tp:treatment-meta><mixed-citation publication-type="journal"><person-group><name><surname>Taylor</surname><given-names>Christopher K.</given-names></name></person-group><article-title>Further revision of the genus <italic>Megalopsalis</italic> (Opiliones, Neopilionidae), with the description  of seven new species</article-title><source>Zookeys</source><day>3</day><month>9</month><year>2013</year><volume>2013</volume><issue>328</issue><fpage>59</fpage><lpage>117</lpage><pub-id pub-id-type="doi">10.3897/zookeys.328.5439</pub-id></mixed-citation></tp:treatment-meta><tp:nomenclature><tp:taxon-name>
                        <tp:taxon-name-part taxon-name-part-type="genus">Megalopsalis</tp:taxon-name-part>
                        <tp:taxon-name-part taxon-name-part-type="species">coronata</tp:taxon-name-part>
                        <object-id xmlns:xlink="http://www.w3.org/1999/xlink" xlink:type="simple">http://zoobank.org/ACE42F7E-1AB9-48CE-A102-39E2530A452F</object-id>
                        <object-id xmlns:xlink="http://www.w3.org/1999/xlink" xlink:type="simple">http://species-id.net/wiki/Megalopsalis_coronata</object-id>
                    </tp:taxon-name><tp:taxon-status xmlns:xlink="http://www.w3.org/1999/xlink" xlink:type="simple">sp. n.</tp:taxon-status><xref ref-type="fig" rid="F9">Figs 9d</xref><xref ref-type="fig" rid="F12">, 12</xref><xref ref-type="fig" rid="F13">, 13a–b</xref></tp:nomenclature><tp:treatment-sec sec-type="Material examined"><title>Material examined.</title><p><italic>Male holotype</italic>. Queensland, Sunday Creek, 18 December 1996–20 January 1997, G. Monteith, rainforest intercept (QM S40679).</p><p><italic>Paratypes</italic>. 1 male, ditto (QM S40679); 1 male, ditto, Conondale Range, 900 m, 2 March–12 April 1992, D. J. Cook, rainforest pitfall (QM S74237).</p></tp:treatment-sec><tp:treatment-sec sec-type="Diagnosis"><title>Diagnosis.</title><p><italic><tp:taxon-name>Megalopsalis coronata</tp:taxon-name></italic> is distinguished from all other <italic><tp:taxon-name>Megalopsalis</tp:taxon-name></italic> species except <italic><tp:taxon-name>Megalopsalis tanisphyros</tp:taxon-name></italic>, <italic><tp:taxon-name>Megalopsalis puerilis</tp:taxon-name></italic> and <italic><tp:taxon-name>Megalopsalis sublucens</tp:taxon-name></italic> by its small, unarmed chelicerae. It is distinguished from <italic><tp:taxon-name>Megalopsalis tanisphyros</tp:taxon-name></italic> by the absence of a pedipalpal patellar apophysis, from <italic><tp:taxon-name>Megalopsalis puerilis</tp:taxon-name></italic> by the presence of denticles on the ocularium, and from <italic><tp:taxon-name>Megalopsalis sublucens</tp:taxon-name></italic> by the absence of ventral brush-like bristles on distitarsi III and IV. The glans of <italic><tp:taxon-name>Megalopsalis coronata</tp:taxon-name></italic> is relatively long compared to other <italic><tp:taxon-name>Megalopsalis</tp:taxon-name></italic> species, with a lower angle of convergence between the sides in ventral view (<xref ref-type="fig" rid="F12">Fig. 12c</xref>).</p><fig id="F12" position="float" orientation="portrait"><label>Figure 12.</label><caption><p><italic><tp:taxon-name>Megalopsalis coronata</tp:taxon-name></italic>, male (all QM S74237): <bold>a</bold> body, dorsal view <bold>b</bold> body, lateral view <bold>c</bold> glans, ventral view <bold>d</bold> glans, right lateral view.</p></caption><graphic xmlns:xlink="http://www.w3.org/1999/xlink" xlink:href="ZooKeys-328-059-g012.jpg" position="float" orientation="portrait" xlink:type="simple"/></fig></tp:treatment-sec><tp:treatment-sec sec-type="Description"><title>Description.</title><p>MALE (N = 3). Prosoma length 0.97 (0.93–1.04), width 1.79 (1.74–1.86); total body length 1.94 (1.78–2.13). Propeltidium golden-brown reticulated with iridescent white, anterior propeltidial area mottled with black; prosoma unarmed. Lateral shelves mostly iridescent white. Mesopeltidium and metapeltidium medially light golden-brown with transverse rows of iridescent white spots, laterally iridescent gold-white. First three segments of opisthosoma medially yellow-brown with iridescent white spots, median area broadening posteriorly; laterally solid gold-white, fading posteriorly, with medium brown edges medially and along boundary of segments I and II. Posterior part of opisthosoma patched white and mottled purple. Coxae I-III yellow-cream; coxae IV and venter of opisthosoma orange.</p><p><italic>Chelicerae</italic>. Segment I 0.48 (0.36–0.57), segment II 1.09 (1.06–1.11). Iridescent white articular membranes between prosoma and chelicerae. Chelicerae white-cream reticulated with iridescent white; unarmed. Fingers long, closing tightly against each other.</p><p><italic>Pedipalps</italic>. Femur 0.89 (0.89–0.90), patella 0.44 (0.42–0.45), tibia 0.53 (0.51–0.55), tarsus 1.09 (1.05–1.12). White-cream, unarmed. Patella with angular mediodistal bulge, but no apophysis; medial side not hypersetose. Small number of plumose setae on mediodistal end of patella only (<xref ref-type="fig" rid="F9">Fig. 9d</xref>). Microtrichia along most of tarsus; claw with ventral tooth row.</p><p><italic>Legs</italic>. Femora 3.60, 6.70 (6.46–6.93), 3.48 (3.36–3.70), 5.45 (5.13–5.94); patellae 0.88, 0.97 (0.95–0.98), 0.80 (0.75–0.85), 0.93 (0.88–0.95); tibiae 3.36, 7.40 (7.38–7.42), 3.06 (2.84–3.36), 4.91 (4.63–5.25). Trochanters medium-brown, unarmed. Legs banded medium-brown and golden-brown; legs I and III predominantly medium-brown, legs II and IV predominantly golden-brown. Femora with scattered denticles, remaining segments unarmed.</p><p><italic>Penis</italic> (<xref ref-type="fig" rid="F12">Figs 12c–d</xref>). Tendon relatively short; bristle groups well-developed. Glans of medium length; sides in ventral view subparallel, converging only slightly; dorsal side angled only slightly dorsad from shaft. Pores with surrounding rim, not raised.</p><!--PageBreak--><!--PageBreak--><p><italic>Spiracle</italic> (<xref ref-type="fig" rid="F13">Figs 13a–b</xref>). Sparse curtain of reticulate spines extending partway across spiracle; spines basally much broader than terminally; terminations of spines simple, pointed, some larger central spines multifurcate; dense patch of lace tubercles at lateral corner.</p><fig id="F13" position="float" orientation="portrait"><label>Figure 13.</label><caption><p>Spiracles of <italic><tp:taxon-name>Megalopsalis</tp:taxon-name></italic> species: <bold>a</bold> <italic><tp:taxon-name>Megalopsalis coronata</tp:taxon-name></italic>, spiracle <bold>b</bold> same, close-up of lateral corner <bold>c</bold> <italic><tp:taxon-name>Megalopsalis puerilis</tp:taxon-name></italic>, spiracle <bold>d</bold> same, close-up of lateral corner.</p></caption><graphic xmlns:xlink="http://www.w3.org/1999/xlink" xlink:href="ZooKeys-328-059-g013.jpg" position="float" orientation="portrait" xlink:type="simple"/></fig></tp:treatment-sec><tp:treatment-sec sec-type="Variation"><title>Variation.</title><p>The paratype specimens differ in coloration from the holotype, but this may be due to preservation. QM S74237 has the prosoma golden-brown mottled with orange-brown patches, while both QM S74237 and the paratype QM S40679 have a brown transverse band, cream in the former and iridescent white in the latter, across the anterior part of the opisthosoma.</p></tp:treatment-sec><tp:treatment-sec sec-type="Etymology"><title>Etymology.</title><p>From the Latin <italic>coronatus</italic>, crowned, referring to the denticulate ocularium.</p></tp:treatment-sec><tp:treatment-sec sec-type="Comments"><title>Comments.</title><p>Leg I was only preserved in the holotype.</p></tp:treatment-sec><tp:treatment-sec><!--Section generated to contain objects referenced in tp:taxon-treatment.--><fig id="F9" position="float" orientation="portrait"><label>Figure 9.</label><caption><p><italic><tp:taxon-name>Megalopsalis atrocidiana</tp:taxon-name></italic> and <italic><tp:taxon-name>Megalopsalis coronata</tp:taxon-name></italic>, SEM images: <bold>a</bold> <italic><tp:taxon-name>Megalopsalis atrocidiana</tp:taxon-name></italic>, spiracle <bold>b</bold> same, close-up of lateral corner <bold>c</bold> <italic><tp:taxon-name>Megalopsalis atrocidiana</tp:taxon-name></italic>, right pedipalp, medial view of patella and tibia, showing plumose setae <bold>d</bold> <italic><tp:taxon-name>Megalopsalis coronata</tp:taxon-name></italic>, left pedipalp, medial view of distal end of patella, showing mixture of plumose and non-plumose setae.</p></caption><graphic xmlns:xlink="http://www.w3.org/1999/xlink" xlink:href="ZooKeys-328-059-g009.jpg" position="float" orientation="portrait" xlink:type="simple"/></fig></tp:treatment-sec></tp:taxon-treatment>
