# Supplementary material for: Further revision of the genus Megalopsalis (Opiliones, Neopilionidae), with the description of seven new species
Source: Zookeys. 2013 Sep 3;(328):59–117. doi: 10.3897/zookeys.328.5439 (PMC3800822; doi:10.3897/zookeys.328.5439)
Supplement: XML Treatment for Megalopsalis nigricans [file zookeys.328.5439-treatment9.xml]

<!DOCTYPE tp:taxon-treatment
  PUBLIC "-//TaxonX//DTD Taxonomic Treatment Publishing DTD v0 20100105//EN" "tax-treatment-NSO.dtd">
<tp:taxon-treatment xmlns:tp="http://www.plazi.org/taxpub"><tp:treatment-meta><mixed-citation publication-type="journal"><person-group><name><surname>Taylor</surname><given-names>Christopher K.</given-names></name></person-group><article-title>Further revision of the genus <italic>Megalopsalis</italic> (Opiliones, Neopilionidae), with the description  of seven new species</article-title><source>Zookeys</source><day>3</day><month>9</month><year>2013</year><volume>2013</volume><issue>328</issue><fpage>59</fpage><lpage>117</lpage><pub-id pub-id-type="doi">10.3897/zookeys.328.5439</pub-id></mixed-citation></tp:treatment-meta><tp:nomenclature><tp:taxon-name>
                        <tp:taxon-name-part taxon-name-part-type="genus">Megalopsalis</tp:taxon-name-part>
                        <tp:taxon-name-part taxon-name-part-type="species">nigricans</tp:taxon-name-part>
                        <object-id xmlns:xlink="http://www.w3.org/1999/xlink" xlink:type="simple">http://species-id.net/wiki/Megalopsalis_nigricans</object-id>
                    </tp:taxon-name><tp:taxon-authority>(Hickman, 1957)</tp:taxon-authority><tp:taxon-status xmlns:xlink="http://www.w3.org/1999/xlink" xlink:type="simple">comb. n.</tp:taxon-status><xref ref-type="fig" rid="F14">Fig. 14</xref><tp:nomenclature-citation-list><tp:nomenclature-citation><tp:taxon-name>Spinicrus nigricans</tp:taxon-name><comment> Hickman, 1957: 77, figs 34–40.</comment></tp:nomenclature-citation></tp:nomenclature-citation-list></tp:nomenclature><tp:treatment-sec sec-type="Material examined"><title>Material examined.</title><p>1 major male, Tasmania, Mount Wellington, 4 January 1969, J. L. Hickman, under logs (AMS KS23719); 1 major male, Tasmania, V. V. Hickman (AMS KS23737); 1 female, SW Tasmania, 12 February 1977, C. Howard, C. Johnson (AMS KS24747); 1 minor male, ditto (AMS KS24749); 2 minor males, NE Tasmania, August 1993 (QM C3.2, C5.1); 1 minor male, 1 female, SW Tasmania, Mount Rufus track, <named-content xmlns:xlink="http://www.w3.org/1999/xlink" content-type="dwc:verbatimCoordinates" xlink:type="simple">42°07'S, 146°07'E</named-content>, 29 April 1987, R. Raven, T. Churchill, open forest, pyrethrum knockdown (QM S1707).</p></tp:treatment-sec><tp:treatment-sec sec-type="Description"><title>Description.</title><p>MALE. As for <xref ref-type="bibr" rid="B13">Hickman (1957)</xref>, except minor male (<xref ref-type="fig" rid="F14">Fig. 14a</xref>): As for major male, except chelicerae not enlarged relative to female. Armature of chelicerae reduced: segment I mostly unarmed with ventral spur, segment II with dorsal longitudinal row of denticles only, with long black seta on each denticle.</p><fig id="F14" position="float" orientation="portrait"><label>Figure 14.</label><caption><p><italic><tp:taxon-name>Megalopsalis nigricans</tp:taxon-name></italic>: <bold>a</bold> minor male, lateral view (AMS KS24749) <bold>b</bold> penis, ventral view (AMS KS23719).</p></caption><graphic xmlns:xlink="http://www.w3.org/1999/xlink" xlink:href="ZooKeys-328-059-g014.jpg" position="float" orientation="portrait" xlink:type="simple"/></fig><p><italic>Spiracle</italic> (<xref ref-type="bibr" rid="B34">Taylor 2011</xref>: fig. 25). Curtain of partially reticulate spines (reticulation reduced basally) extending partway across spiracle; spines broad, terminations palmate; dense patch of lace tubercles at lateral corner, outer lace tubercles terminally anastomosing.</p></tp:treatment-sec><tp:treatment-sec sec-type="Comments"><title>Comments.</title><p>This species has already been described in detail by <xref ref-type="bibr" rid="B13">Hickman (1957)</xref>. As noted above in the discussion of the phylogenetic analysis, this is the most divergent species here assigned to <italic><tp:taxon-name>Megalopsalis</tp:taxon-name></italic>. Its genital morphology is unique: the shaft of the penis is distinctly short and broad (<xref ref-type="fig" rid="F14">Fig. 14b</xref>), in contrast to the elongate shaft of other <italic><tp:taxon-name>Megalopsalis</tp:taxon-name></italic> species (see figures in <xref ref-type="bibr" rid="B34">Taylor 2011</xref>). The glans is strongly flattened, not proximally inflated as in other species, and the overall shape is less distinctly subtriangular than in other <italic><tp:taxon-name>Megalopsalis</tp:taxon-name></italic> species, being rather more oblong over the greater part. The ozopores of <italic><tp:taxon-name>Megalopsalis nigricans</tp:taxon-name></italic> are small and round, and not raised on lateral lobes like the larger ozopores of other <tp:taxon-name>Enantiobuninae</tp:taxon-name>.</p><!--PageBreak--><p>Despite <xref ref-type="bibr" rid="B13">Hickman (1957)</xref> describing only the major male of this species, collections of this species in AMS and QM indicate that minor males are more abundant and majors relatively uncommon.</p></tp:treatment-sec><ref-list><ref id="B13"><mixed-citation xmlns:xlink="http://www.w3.org/1999/xlink" xlink:type="simple"><person-group><name name-style="western"><surname>Hickman</surname><given-names>VV</given-names></name></person-group> (<year>1957</year>) <article-title>Some Tasmanian harvestmen of the sub-order Palpatores.</article-title><source>Papers and Proceedings of the Royal Society of Tasmania</source><volume>91</volume>: <fpage>65</fpage>–<lpage>79</lpage>.</mixed-citation></ref><ref id="B34"><mixed-citation xmlns:xlink="http://www.w3.org/1999/xlink" xlink:type="simple"><person-group><name name-style="western"><surname>Taylor</surname><given-names>CK</given-names></name></person-group> (<year>2011</year>) <article-title>Revision of the genus <italic>Megalopsalis</italic> (Arachnida: Opiliones: Phalangioidea) in Australia and New Zealand and implications for phalangioid classification.</article-title><source>Zootaxa</source><volume>2773</volume>: <fpage>1</fpage>-<lpage>65</lpage>.</mixed-citation></ref></ref-list></tp:taxon-treatment>
