# Supplementary material for: Further revision of the genus Megalopsalis (Opiliones, Neopilionidae), with the description of seven new species
Source: Zookeys. 2013 Sep 3;(328):59–117. doi: 10.3897/zookeys.328.5439 (PMC3800822; doi:10.3897/zookeys.328.5439)
Supplement: XML Treatment for Megalopsalis puerilis [file zookeys.328.5439-treatment10.xml]

<!DOCTYPE tp:taxon-treatment
  PUBLIC "-//TaxonX//DTD Taxonomic Treatment Publishing DTD v0 20100105//EN" "tax-treatment-NSO.dtd">
<tp:taxon-treatment xmlns:tp="http://www.plazi.org/taxpub"><tp:treatment-meta><mixed-citation publication-type="journal"><person-group><name><surname>Taylor</surname><given-names>Christopher K.</given-names></name></person-group><article-title>Further revision of the genus <italic>Megalopsalis</italic> (Opiliones, Neopilionidae), with the description  of seven new species</article-title><source>Zookeys</source><day>3</day><month>9</month><year>2013</year><volume>2013</volume><issue>328</issue><fpage>59</fpage><lpage>117</lpage><pub-id pub-id-type="doi">10.3897/zookeys.328.5439</pub-id></mixed-citation></tp:treatment-meta><tp:nomenclature><tp:taxon-name>
                        <tp:taxon-name-part taxon-name-part-type="genus">Megalopsalis</tp:taxon-name-part>
                        <tp:taxon-name-part taxon-name-part-type="species">puerilis</tp:taxon-name-part>
                        <object-id xmlns:xlink="http://www.w3.org/1999/xlink" xlink:type="simple">http://zoobank.org/6ED54D80-108C-4AFC-BB79-E9B5B92CB5E4</object-id>
                        <object-id xmlns:xlink="http://www.w3.org/1999/xlink" xlink:type="simple">http://species-id.net/wiki/Megalopsalis_puerilis</object-id>
                    </tp:taxon-name><tp:taxon-status xmlns:xlink="http://www.w3.org/1999/xlink" xlink:type="simple">sp. n.</tp:taxon-status><xref ref-type="fig" rid="F13">Figs 13c–d</xref><xref ref-type="fig" rid="F15">, 15</xref></tp:nomenclature><tp:treatment-sec sec-type="Material examined"><title>Material examined.</title><p><italic>Male holotype</italic>. SE Queensland, Binna Burra, 27 March 1976, R. Raven, VED, night collection (QM S2835).</p><p><italic>Paratype</italic>. 1 male, Springbrook Repeater, SE Queensland, 1000 m, <named-content xmlns:xlink="http://www.w3.org/1999/xlink" content-type="dwc:verbatimCoordinates" xlink:type="simple">28°15'S, 153°16'E</named-content>, 9 January–19 February 1995, G. B. Monteith, intercept traps (QM S46985).</p></tp:treatment-sec><tp:treatment-sec sec-type="Diagnosis"><title>Diagnosis.</title><p><italic><tp:taxon-name>Megalopsalis puerilis</tp:taxon-name></italic> is distinguished from all other <italic><tp:taxon-name>Megalopsalis</tp:taxon-name></italic> species except <italic><tp:taxon-name>Megalopsalis tanisphyros</tp:taxon-name></italic>, <italic><tp:taxon-name>Megalopsalis coronata</tp:taxon-name></italic> and <italic><tp:taxon-name>Megalopsalis sublucens</tp:taxon-name></italic> by its small, unarmed chelicerae. It is distinguished from <italic><tp:taxon-name>Megalopsalis tanisphyros</tp:taxon-name></italic> by the absence of a pedipalpal patellar apophysis, from <italic><tp:taxon-name>Megalopsalis coronata</tp:taxon-name></italic> by the absence of denticles on the ocularium, and from <italic><tp:taxon-name>Megalopsalis sublucens</tp:taxon-name></italic> by the absence of ventral brush-like bristles on distitarsi III and IV. The glans of <italic><tp:taxon-name>Megalopsalis puerilis</tp:taxon-name></italic> is less triangular in overall shape than most other <italic><tp:taxon-name>Megalopsalis</tp:taxon-name></italic> species, with the sides distally subparallel in ventral view (<xref ref-type="fig" rid="F15">Fig. 15c</xref>).</p><fig id="F15" position="float" orientation="portrait"><label>Figure 15.</label><caption><p><italic><tp:taxon-name>Megalopsalis puerilis</tp:taxon-name></italic>, male (all QM S2835): <bold>a</bold> body, dorsal view <bold>b</bold> body, lateral view <bold>c</bold> glans, ventral view <bold>d</bold> glans, left ventrolateral view.</p></caption><graphic xmlns:xlink="http://www.w3.org/1999/xlink" xlink:href="ZooKeys-328-059-g015.jpg" position="float" orientation="portrait" xlink:type="simple"/></fig><!--PageBreak--></tp:treatment-sec><tp:treatment-sec sec-type="Description"><title>Description.</title><p>MALE (N = 2). Prosoma length 0.89 (0.83–0.94), width 1.72 (1.56–1.88); total body length 2.37 (2.35–2.38). Dorsum entirely unarmed. Anterior propeltidial area with central stripe of light orange-brown between ocularium and anterior margin of prosoma, flanked by two yellow stripes; remainder of anterior and median propeltidial areas mottled black and dark orange-brown with broad iridescent dark silver patches between ocularium and ozopores. Ocularium iridescent white with dark grey stripe down central groove. Mesopeltidium, metapeltidium and first four segments of opisthosoma orange-yellow medially and along segment boundaries with blackish brown patches laterally; fifth opisthosomal segment with transverse iridescent white stripe bordered by mottled black; remaining segments mottled black with yellow segment boundaries. Mouthparts brown-cream. Coxae dull orange proximally, mottled black distally; venter of opisthosoma iridescent white.</p><p><italic>Chelicerae</italic>. Segment I 0.53 (0.52–0.54), segment II 1.07 (1.00–1.14). Cream; segment I with iridescent white reticulation dorsally. Both segments unarmed. Fingers long; mobile finger closes tightly with segment II.</p><!--PageBreak--><p><italic>Pedipalps</italic>. Femur 0.94 (0.90–0.97), patella 0.45 (0.44–0.45), tibia 0.58 (0.57–0.59), tarsus 1.15 (1.14–1.15). Cream; unarmed. Patella with distomedial bulge, but no true apophysis. Microtrichia on distal three-quarters of tarsus; claw with ventral tooth-comb. <italic>Legs</italic>: Femora 4.16 (3.86–4.45), 7.20 (6.08–8.31), 4.00 (3.76–4.23), 5.65 (5.10–6.19); patellae 0.91 (0.87–0.94), 1.13, 0.87 (0.84–0.89), 1.00 (0.98–1.02); tibiae 4.10 (3.64–4.55), 7.50 (6.46–8.54), 3.74 (3.46–4.02), 5.46 (4.98–5.94). Trochanters mottled black on orange, remaining segments orange-yellow, with widely-spaced mottled black transverse stripes. Femora with scattered denticles, mostly dorsal; other segments unarmed.</p><p><italic>Penis</italic> (<xref ref-type="fig" rid="F15">Figs 15c–d</xref>). Bristle groups well-developed on both sides, left groups set slightly back and longer than right groups. Glans short, sides in ventral view subparallel, dorso-ventrally flattened distally, dorsal surface in plane with shaft. Deep pores.</p><p><italic>Spiracle</italic> (<xref ref-type="fig" rid="F13">Figs 13c–d</xref>). Curtain of robust reticulate spines extending only partway across spiracle; terminations of spines multifurcate but not palmate; lace tubercles on margin of lateral corner only.</p></tp:treatment-sec><tp:treatment-sec sec-type="Etymology"><title>Etymology.</title><p>From the Latin <italic>puerilis</italic>, childish, referring to the lack of ornamentation or significant secondary sexual characteristics in the adult male.</p></tp:treatment-sec><tp:treatment-sec><!--Section generated to contain objects referenced in tp:taxon-treatment.--><fig id="F13" position="float" orientation="portrait"><label>Figure 13.</label><caption><p>Spiracles of <italic><tp:taxon-name>Megalopsalis</tp:taxon-name></italic> species: <bold>a</bold> <italic><tp:taxon-name>Megalopsalis coronata</tp:taxon-name></italic>, spiracle <bold>b</bold> same, close-up of lateral corner <bold>c</bold> <italic><tp:taxon-name>Megalopsalis puerilis</tp:taxon-name></italic>, spiracle <bold>d</bold> same, close-up of lateral corner.</p></caption><graphic xmlns:xlink="http://www.w3.org/1999/xlink" xlink:href="ZooKeys-328-059-g013.jpg" position="float" orientation="portrait" xlink:type="simple"/></fig></tp:treatment-sec></tp:taxon-treatment>
