# Supplementary material for: Further revision of the genus Megalopsalis (Opiliones, Neopilionidae), with the description of seven new species
Source: Zookeys. 2013 Sep 3;(328):59–117. doi: 10.3897/zookeys.328.5439 (PMC3800822; doi:10.3897/zookeys.328.5439)
Supplement: XML Treatment for Megalopsalis stewarti [file zookeys.328.5439-treatment11.xml]

<!DOCTYPE tp:taxon-treatment
  PUBLIC "-//TaxonX//DTD Taxonomic Treatment Publishing DTD v0 20100105//EN" "tax-treatment-NSO.dtd">
<tp:taxon-treatment xmlns:tp="http://www.plazi.org/taxpub"><tp:treatment-meta><mixed-citation publication-type="journal"><person-group><name><surname>Taylor</surname><given-names>Christopher K.</given-names></name></person-group><article-title>Further revision of the genus <italic>Megalopsalis</italic> (Opiliones, Neopilionidae), with the description  of seven new species</article-title><source>Zookeys</source><day>3</day><month>9</month><year>2013</year><volume>2013</volume><issue>328</issue><fpage>59</fpage><lpage>117</lpage><pub-id pub-id-type="doi">10.3897/zookeys.328.5439</pub-id></mixed-citation></tp:treatment-meta><tp:nomenclature><tp:taxon-name>
                        <tp:taxon-name-part taxon-name-part-type="genus">Megalopsalis</tp:taxon-name-part>
                        <tp:taxon-name-part taxon-name-part-type="species">stewarti</tp:taxon-name-part>
                        <object-id xmlns:xlink="http://www.w3.org/1999/xlink" xlink:type="simple">http://species-id.net/wiki/Megalopsalis_stewarti</object-id>
                    </tp:taxon-name><tp:taxon-authority>(Forster, 1949)</tp:taxon-authority><tp:taxon-status xmlns:xlink="http://www.w3.org/1999/xlink" xlink:type="simple">comb. n.</tp:taxon-status><xref ref-type="fig" rid="F16">Figs 16</xref><xref ref-type="fig" rid="F18">, 18a</xref><tp:nomenclature-citation-list><tp:nomenclature-citation><tp:taxon-name>Spinicrus stewarti</tp:taxon-name><comment> Forster, 1949: 68–70, figs 11–16.</comment></tp:nomenclature-citation></tp:nomenclature-citation-list></tp:nomenclature><tp:treatment-sec sec-type="Material examined"><title>Material examined.</title><p><italic>Paratypes</italic>. 1 female, Victoria, Mount Buffalo, 30–31 December 1947, ex bole of snow gum (<italic><tp:taxon-name>Eucalyptus pauciflora</tp:taxon-name></italic>) (NMV K-8910); 8 males, ditto (NMV K-8911–8919).</p><p><italic>Other material examined</italic>. 1 male, Victoria, Lala Falls, near Warburton, <named-content xmlns:xlink="http://www.w3.org/1999/xlink" content-type="dwc:verbatimCoordinates" xlink:type="simple">37°46'S, 145°42'E</named-content>, 22 December 2002, M. S. Harvey, M. E. Blosfelds, under bark of <italic><tp:taxon-name>Eucalyptus regnans</tp:taxon-name></italic> (WAM T72315).</p></tp:treatment-sec><tp:treatment-sec sec-type="Description"><title>Description.</title><p>MALE. Description as in <xref ref-type="bibr" rid="B5">Forster (1949)</xref>, except following.</p><p><italic>Legs</italic>. Leg I with anterior longitudinal row of enlarged denticles from proximal end of femur to distal end of tibia (males with smaller chelicerae with reduced denticle row on femur only), scattered denticles on basitarsus I; smaller row on femora and patellae of other legs.</p><p><italic>Penis</italic> (<xref ref-type="fig" rid="F16">Fig. 16</xref>). Shaft and tendon elongate; all four bristle-groups well-developed. Distinct lateral protrusion of glans above left anterior bristle group. Glans short, broad, triangular in dorsal view, dorsoventrally flattened at distal end. Pores shallowly recessed.</p><fig id="F16" position="float" orientation="portrait"><label>Figure 16.</label><caption><p><italic><tp:taxon-name>Megalopsalis stewarti</tp:taxon-name></italic>, male, glans (all WAM T72315): <bold>a</bold> ventral view <bold>b</bold> right lateral view <bold>c</bold> dorsal view.</p></caption><graphic xmlns:xlink="http://www.w3.org/1999/xlink" xlink:href="ZooKeys-328-059-g016.jpg" position="float" orientation="portrait" xlink:type="simple"/></fig><p><italic>Spiracle</italic> (<xref ref-type="fig" rid="F18">Fig. 18a</xref>). Reticulate spines extending only partway across spiracle; terminations of spines palmate; small group of lace tubercles in lateral corner.</p><p>FEMALE. Description as in <xref ref-type="bibr" rid="B5">Forster (1949)</xref>, except all legs with dorsal longitudinal row of small denticles along femora.</p></tp:treatment-sec><tp:treatment-sec sec-type="Comments"><title>Comments.</title><p><xref ref-type="bibr" rid="B5">Forster (1949)</xref> stated that the holotype and female paratype had been deposited in NMV, while the remaining male paratypes (of unspecified number) had been deposited in the Canterbury Museum, Christchurch, New Zealand (CMNZ). However, as indicated above, NMV holds eight male specimens of this species labelled as paratypes. Because these specimens share the same collection data as the female paratype, it seems likely that these correspond to the specimens that <xref ref-type="bibr" rid="B5">Forster (1949)</xref> intended to place in CMNZ.</p><!--PageBreak--><p><italic><tp:taxon-name>Megalopsalis thryptica</tp:taxon-name></italic> is very similar to <italic><tp:taxon-name>Megalopsalis stewarti</tp:taxon-name></italic>, from which it can be distinguished by having distitarsus IV basally swollen. <xref ref-type="bibr" rid="B13">Hickman (1957)</xref> initially distinguished <italic><tp:taxon-name>Megalopsalis stewarti</tp:taxon-name></italic> from <italic><tp:taxon-name>Megalopsalis thryptica</tp:taxon-name></italic> by the presence of denticles on tibia I in males of <italic><tp:taxon-name>Megalopsalis thryptica</tp:taxon-name></italic>, compared to their supposed absence in <italic><tp:taxon-name>Megalopsalis stewarti</tp:taxon-name></italic> as described by <xref ref-type="bibr" rid="B5">Forster (1949)</xref>. However, specimens of <italic><tp:taxon-name>Megalopsalis stewarti</tp:taxon-name></italic> with longer chelicerae also have more extensive denticulation on leg I, extending as far as the basitarsus in some specimens. There is insufficient data as yet to determine whether this indicates a division between major and minor males or whether variation is continuous. <italic><tp:taxon-name>Megalopsalis thryptica</tp:taxon-name></italic> may still be distinguished from <italic><tp:taxon-name>Megalopsalis stewarti</tp:taxon-name></italic> by the male of the former having distitarsus IV basally inflated (personal examination of holotype, AMS).</p></tp:treatment-sec><tp:treatment-sec><!--Section generated to contain objects referenced in tp:taxon-treatment.--><fig id="F18" position="float" orientation="portrait"><label>Figure 18.</label><caption><p>Spiracles of <italic><tp:taxon-name>Megalopsalis</tp:taxon-name></italic> species: <bold>a</bold> <italic><tp:taxon-name>Megalopsalis stewarti</tp:taxon-name></italic>, lateral corner <bold>b</bold> <italic><tp:taxon-name>Megalopsalis sublucens</tp:taxon-name></italic>, lateral corner <bold>c</bold> same, showing anastomosing ends of median spines.</p></caption><graphic xmlns:xlink="http://www.w3.org/1999/xlink" xlink:href="ZooKeys-328-059-g018.jpg" position="float" orientation="portrait" xlink:type="simple"/></fig></tp:treatment-sec><ref-list><ref id="B5"><mixed-citation xmlns:xlink="http://www.w3.org/1999/xlink" xlink:type="simple"><person-group><name name-style="western"><surname>Forster</surname><given-names>RR</given-names></name></person-group> (<year>1949</year>) <article-title>Australian Opiliones.</article-title><source>Memoirs of the National Museum of Victoria</source><volume>16</volume>: <fpage>59</fpage>–<lpage>89</lpage>.</mixed-citation></ref><ref id="B13"><mixed-citation xmlns:xlink="http://www.w3.org/1999/xlink" xlink:type="simple"><person-group><name name-style="western"><surname>Hickman</surname><given-names>VV</given-names></name></person-group> (<year>1957</year>) <article-title>Some Tasmanian harvestmen of the sub-order Palpatores.</article-title><source>Papers and Proceedings of the Royal Society of Tasmania</source><volume>91</volume>: <fpage>65</fpage>–<lpage>79</lpage>.</mixed-citation></ref></ref-list></tp:taxon-treatment>
